# Supplementary material for: Tris(diphenyl­propyl­phosphine-κP)-μ2-iodido-tri-μ3-sulfido-sulfidotricopper(I)tungsten(VI)
Source: Acta Crystallogr Sect E Struct Rep Online. 2008 Oct 18;64(Pt 11):m1421. doi: 10.1107/S1600536808030390 (PMC2959525; doi:10.1107/S1600536808030390)
Supplement: Supplementary file 1 [file e-64-m1421-sup1.cif]

##############################################################################
###                                                                        ###
###        Electronic paper (Acta Crystallographica Section E)             ###
###                                                                        ###
##############################################################################
#                                                                            #
# This CIF contains the data in a paper accepted for publication in Acta     #
# Crystallographica Section E. It conforms to the requirements of Notes      #
# for Authors for Section E, and has been peer reviewed under the auspices   #
# of the IUCr Commission on Journals.                                        #
#                                                                            #
# Full details of the Crystallographic Information File format               #
# are given in the paper "The Crystallographic Information File (CIF):       #
# a New Standard Archive File for Crystallography" by S. R. Hall, F. H.      #
# Allen and I. D. Brown [Acta Cryst. (1991), A47, 655-685].                  #
#                                                                            #
# The current version of the core CIF dictionary is obtainable from          #
# ftp://ftp.iucr.org/pub/cif_core.dic. The current version number is 2.4.    #
#                                                                            #
# Software is freely available for graphical display of the structure(s) in  #
# this CIF.  For information consult the CIF home page http://www.iucr.org/  #
# cif/home.html                                                              #
#                                                                            #
# This file may be used for bona fide research purposes within the           #
# scientific community so long as proper attribution is given to the journal # 
# article from which it was obtained.                                        #
#                                                                            #
##############################################################################
                                             
data_I
_audit_creation_method     'SHELXTL (Sheldrick, 2000)'
_chemical_name_systematic
;
Tris(diphenylpropylphosphine-\k<i>P</i>)-\m~2~-iodido-tri-\m~3~-sulfido-
sulfidotricopper(I)tungsten(VI)
;
_chemical_name_common     ?
_chemical_formula_moiety     'C45 H51 Cu3 I P3 S4 W'
_chemical_formula_sum     'C45 H51 Cu3 I P3 S4 W'
_chemical_formula_iupac     '[Cu3 W I S4 (C15 H17 P)3]'
_chemical_formula_weight     1314.38
_chemical_melting_point     ?
_symmetry_cell_setting     triclinic
_symmetry_space_group_name_H-M     'P -1'
_symmetry_space_group_name_Hall     '-P 1'
loop_
    _symmetry_equiv_pos_as_xyz
    'x, y, z'
    '-x, -y, -z'
_cell_length_a     11.7161(10)
_cell_length_b     13.1040(13)
_cell_length_c     17.1958(15)
_cell_angle_alpha     86.491(6)
_cell_angle_beta     77.568(5)
_cell_angle_gamma     74.103(5)
_cell_volume     2479.5(4)
_cell_formula_units_Z     2
_cell_measurement_reflns_used     9051
_cell_measurement_theta_min     3.2
_cell_measurement_theta_max     25.3
_cell_measurement_temperature     193(2)
_exptl_crystal_description     'block'
_exptl_crystal_colour     'orange'
_exptl_crystal_size_max     0.38
_exptl_crystal_size_mid     0.37
_exptl_crystal_size_min     0.13
_exptl_crystal_density_diffrn     1.760
_exptl_crystal_density_meas     ?
_exptl_crystal_density_method     'not measured'
_exptl_crystal_F_000     1288
_exptl_absorpt_coefficient_mu     4.499
_exptl_absorpt_correction_type     multi-scan
_exptl_absorpt_process_details     '(SADABS; Sheldrick, 1996)'
_exptl_absorpt_correction_T_min     0.196
_exptl_absorpt_correction_T_max     0.557
_exptl_special_details
;
;
_diffrn_ambient_temperature     193(2)
_diffrn_radiation_type     MoK\a
_diffrn_radiation_wavelength     0.71070
_diffrn_radiation_source     'fine-focus sealed tube'
_diffrn_radiation_monochromator     graphite
_diffrn_measurement_device_type     'Rigaku Mercury'
_diffrn_measurement_method     \w
_diffrn_detector_area_resol_mean     7.31
_diffrn_reflns_number     24291
_diffrn_reflns_av_R_equivalents     0.0389
_diffrn_reflns_av_sigmaI/netI     0.0519
_diffrn_reflns_theta_min     3.16
_diffrn_reflns_theta_max     25.35
_diffrn_reflns_theta_full     25.35
_diffrn_measured_fraction_theta_max     0.992
_diffrn_measured_fraction_theta_full     0.992
_diffrn_reflns_limit_h_min     -14
_diffrn_reflns_limit_h_max     13
_diffrn_reflns_limit_k_min     -15
_diffrn_reflns_limit_k_max     15
_diffrn_reflns_limit_l_min     -20
_diffrn_reflns_limit_l_max     18
_diffrn_standards_decay_%     0
_refine_special_details
;
Refinement of <i>F</i>^2^ against ALL reflections. The weighted <i>R</i>-factor
<i>wR</i> and goodness of fit <i>S</i> are based on <i>F</i>^2^, conventional
<i>R</i>-factors <i>R</i> are based on <i>F</i>, with <i>F</i> set to zero for
negative <i>F</i>^2^. The threshold expression of <i>F</i>^2^ >
\s(<i>F</i>^2^) is used only for calculating <i>R</i>-factors(gt) <i>etc</i>.
and is not relevant to the choice of reflections for refinement.
<i>R</i>-factors based on <i>F</i>^2^ are statistically about twice as large
as those based on <i>F</i>, and <i>R</i>- factors based on ALL data will be
even larger.
;
_reflns_number_total     9073
_reflns_number_gt     7765
_reflns_threshold_expression     I>2\s(I)
_refine_ls_structure_factor_coef     Fsqd
_refine_ls_matrix_type     full
_refine_ls_R_factor_all     0.0496
_refine_ls_R_factor_gt     0.0393
_refine_ls_wR_factor_gt     0.0778
_refine_ls_wR_factor_ref     0.0825
_refine_ls_goodness_of_fit_ref     1.089
_refine_ls_restrained_S_all     1.089
_refine_ls_number_reflns     9073
_refine_ls_number_parameters     506
_refine_ls_number_restraints     0
_refine_ls_hydrogen_treatment     constr
_refine_ls_weighting_scheme     calc
_refine_ls_weighting_details
          'calc w=1/[\s^2^(Fo^2^)+(0.0305P)^2^+3.084P] where P=(Fo^2^+2Fc^2^)/3'
_atom_sites_solution_hydrogens     geom
_atom_sites_solution_primary     direct
_atom_sites_solution_secondary     difmap
_refine_ls_shift/su_max     0.001
_refine_ls_shift/su_mean     0.000
_refine_diff_density_max     1.362
_refine_diff_density_min     -1.200
_refine_ls_extinction_method     none
_refine_ls_extinction_coef     ?
loop_
    _atom_type_symbol
    _atom_type_description
    _atom_type_scat_dispersion_real
    _atom_type_scat_dispersion_imag
    _atom_type_scat_source
    'C' 'C' 0.0033 0.0016
                         'International Tables Vol C Tables 4.2.6.8 and 6.1.1.4'
    'H' 'H' 0.0000 0.0000
                         'International Tables Vol C Tables 4.2.6.8 and 6.1.1.4'
    'Cu' 'Cu' 0.3201 1.2651
                         'International Tables Vol C Tables 4.2.6.8 and 6.1.1.4'
    'I' 'I' -0.4742 1.8119
                         'International Tables Vol C Tables 4.2.6.8 and 6.1.1.4'
    'S' 'S' 0.1246 0.1234
                         'International Tables Vol C Tables 4.2.6.8 and 6.1.1.4'
    'P' 'P' 0.1023 0.0942
                         'International Tables Vol C Tables 4.2.6.8 and 6.1.1.4'
    'W' 'W' -0.8490 6.8722
                         'International Tables Vol C Tables 4.2.6.8 and 6.1.1.4'
_computing_data_collection     'CrystalClear (Rigaku, 2000)'
_computing_cell_refinement     'CrystalClear (Rigaku, 2000)'
_computing_data_reduction     'CrystalStructure (Rigaku, 2000)'
_computing_structure_solution     'SHELXTL (Sheldrick, 2008)'
_computing_structure_refinement     'SHELXTL (Sheldrick, 2008)'
_computing_molecular_graphics     'SHELXTL (Sheldrick, 2008)'
_computing_publication_material     'SHELXTL (Sheldrick, 2008)'
loop_
    _atom_site_type_symbol
    _atom_site_label
    _atom_site_fract_x
    _atom_site_fract_y
    _atom_site_fract_z
    _atom_site_U_iso_or_equiv
    _atom_site_adp_type
    _atom_site_calc_flag
    _atom_site_refinement_flags
    _atom_site_occupancy
    _atom_site_disorder_assembly
    _atom_site_disorder_group
    W W1 0.231242(18) 0.395552(17) 0.228219(12) 0.02162(7) Uani d . 1 . .
    I I1 0.04088(3) 0.15726(3) 0.25752(2) 0.03494(11) Uani d . 1 . .
    Cu Cu1 0.27335(6) 0.18233(5) 0.24969(4) 0.03150(17) Uani d . 1 . .
    Cu Cu2 0.03224(6) 0.35612(6) 0.32704(4) 0.02940(17) Uani d . 1 . .
    Cu Cu3 0.11527(6) 0.32641(6) 0.13088(4) 0.03415(18) Uani d . 1 . .
    S S1 0.22840(12) 0.31168(11) 0.34612(7) 0.0243(3) Uani d . 1 . .
    S S2 0.03705(12) 0.46591(11) 0.21720(8) 0.0270(3) Uani d . 1 . .
    S S3 0.31753(12) 0.27256(11) 0.13230(8) 0.0280(3) Uani d . 1 . .
    S S4 0.32984(14) 0.51184(13) 0.21978(9) 0.0412(4) Uani d . 1 . .
    P P1 0.39067(13) 0.02190(11) 0.26649(9) 0.0293(3) Uani d . 1 . .
    P P2 -0.12091(12) 0.39157(11) 0.43205(8) 0.0235(3) Uani d . 1 . .
    P P3 0.04133(13) 0.30253(11) 0.02686(8) 0.0266(3) Uani d . 1 . .
    C C1 0.4102(5) -0.0724(4) 0.1889(3) 0.0290(13) Uani d . 1 . .
    C C2 0.3512(6) -0.1520(5) 0.1976(4) 0.0519(19) Uani d . 1 . .
    H H2 0.2976 -0.1594 0.2463 0.062 Uiso calc R 1 . .
    C C3 0.3705(8) -0.2213(6) 0.1347(4) 0.065(2) Uani d . 1 . .
    H H3 0.3294 -0.2755 0.1409 0.078 Uiso calc R 1 . .
    C C4 0.4476(7) -0.2122(5) 0.0642(4) 0.0519(18) Uani d . 1 . .
    H H4 0.4610 -0.2605 0.0221 0.062 Uiso calc R 1 . .
    C C5 0.5052(6) -0.1336(5) 0.0547(4) 0.0462(17) Uani d . 1 . .
    H H5 0.5581 -0.1267 0.0055 0.055 Uiso calc R 1 . .
    C C6 0.4871(5) -0.0641(5) 0.1159(3) 0.0378(15) Uani d . 1 . .
    H H6 0.5277 -0.0095 0.1082 0.045 Uiso calc R 1 . .
    C C7 0.5437(5) 0.0212(5) 0.2712(3) 0.0326(13) Uani d . 1 . .
    C C8 0.6366(5) -0.0748(5) 0.2656(4) 0.0400(15) Uani d . 1 . .
    H H8 0.6197 -0.1396 0.2570 0.048 Uiso calc R 1 . .
    C C9 0.7516(6) -0.0749(6) 0.2725(4) 0.0492(17) Uani d . 1 . .
    H H9 0.8142 -0.1394 0.2680 0.059 Uiso calc R 1 . .
    C C10 0.7756(6) 0.0192(6) 0.2860(4) 0.0501(18) Uani d . 1 . .
    H H10 0.8547 0.0187 0.2916 0.060 Uiso calc R 1 . .
    C C11 0.6864(6) 0.1135(6) 0.2916(4) 0.0490(17) Uani d . 1 . .
    H H11 0.7037 0.1782 0.3003 0.059 Uiso calc R 1 . .
    C C12 0.5709(6) 0.1129(5) 0.2844(4) 0.0390(15) Uani d . 1 . .
    H H12 0.5090 0.1779 0.2889 0.047 Uiso calc R 1 . .
    C C13 0.3401(8) -0.0445(6) 0.3588(4) 0.0693(14) Uani d . 1 . .
    H H13A 0.2615 -0.0582 0.3577 0.083 Uiso calc R 1 . .
    H H13B 0.3997 -0.1138 0.3622 0.083 Uiso calc R 1 . .
    C C14 0.3255(8) 0.0205(6) 0.4322(4) 0.0693(14) Uani d . 1 . .
    H H14A 0.3979 0.0476 0.4269 0.083 Uiso calc R 1 . .
    H H14B 0.2543 0.0827 0.4340 0.083 Uiso calc R 1 . .
    C C15 0.3100(8) -0.0366(6) 0.5076(4) 0.0693(14) Uani d . 1 . .
    H H15A 0.3786 -0.0998 0.5060 0.104 Uiso calc R 1 . .
    H H15B 0.2344 -0.0581 0.5161 0.104 Uiso calc R 1 . .
    H H15C 0.3066 0.0096 0.5512 0.104 Uiso calc R 1 . .
    C C16 -0.0945(5) 0.3076(4) 0.5184(3) 0.0270(12) Uani d . 1 . .
    C C17 -0.0496(6) 0.1991(5) 0.5066(4) 0.0390(15) Uani d . 1 . .
    H H17 -0.0319 0.1712 0.4544 0.047 Uiso calc R 1 . .
    C C18 -0.0303(6) 0.1313(5) 0.5699(4) 0.0449(16) Uani d . 1 . .
    H H18 -0.0006 0.0570 0.5609 0.054 Uiso calc R 1 . .
    C C19 -0.0537(5) 0.1701(5) 0.6459(4) 0.0407(15) Uani d . 1 . .
    H H19 -0.0398 0.1231 0.6893 0.049 Uiso calc R 1 . .
    C C20 -0.0970(6) 0.2770(5) 0.6583(3) 0.0440(16) Uani d . 1 . .
    H H20 -0.1133 0.3042 0.7107 0.053 Uiso calc R 1 . .
    C C21 -0.1173(6) 0.3462(5) 0.5954(3) 0.0397(15) Uani d . 1 . .
    H H21 -0.1470 0.4203 0.6050 0.048 Uiso calc R 1 . .
    C C22 -0.2653(5) 0.3793(4) 0.4156(3) 0.0279(13) Uani d . 1 . .
    C C23 -0.3520(6) 0.3547(6) 0.4772(4) 0.0503(18) Uani d . 1 . .
    H H23 -0.3335 0.3353 0.5282 0.060 Uiso calc R 1 . .
    C C24 -0.4655(6) 0.3587(7) 0.4637(5) 0.066(2) Uani d . 1 . .
    H H24 -0.5241 0.3400 0.5054 0.080 Uiso calc R 1 . .
    C C25 -0.4946(6) 0.3891(6) 0.3913(5) 0.058(2) Uani d . 1 . .
    H H25 -0.5736 0.3939 0.3832 0.070 Uiso calc R 1 . .
    C C26 -0.4092(6) 0.4123(6) 0.3311(4) 0.0530(19) Uani d . 1 . .
    H H26 -0.4288 0.4323 0.2806 0.064 Uiso calc R 1 . .
    C C27 -0.2940(5) 0.4073(5) 0.3421(4) 0.0383(15) Uani d . 1 . .
    H H27 -0.2352 0.4230 0.2993 0.046 Uiso calc R 1 . .
    C C28 -0.1643(5) 0.5282(4) 0.4691(3) 0.0262(12) Uani d . 1 . .
    H H28A -0.2342 0.5365 0.5145 0.031 Uiso calc R 1 . .
    H H28B -0.0960 0.5404 0.4890 0.031 Uiso calc R 1 . .
    C C29 -0.1980(5) 0.6121(4) 0.4067(3) 0.0345(14) Uani d . 1 . .
    H H29A -0.1282 0.6045 0.3612 0.041 Uiso calc R 1 . .
    H H29B -0.2666 0.6005 0.3867 0.041 Uiso calc R 1 . .
    C C30 -0.2334(6) 0.7239(4) 0.4396(3) 0.0384(15) Uani d . 1 . .
    H H30A -0.3011 0.7314 0.4856 0.058 Uiso calc R 1 . .
    H H30B -0.2580 0.7751 0.3983 0.058 Uiso calc R 1 . .
    H H30C -0.1639 0.7375 0.4561 0.058 Uiso calc R 1 . .
    C C31 -0.1234(5) 0.3445(4) 0.0415(3) 0.0257(12) Uani d . 1 . .
    C C32 -0.1901(5) 0.3094(4) 0.1096(3) 0.0322(13) Uani d . 1 . .
    H H32 -0.1495 0.2679 0.1478 0.039 Uiso calc R 1 . .
    C C33 -0.3154(5) 0.3345(5) 0.1222(3) 0.0364(14) Uani d . 1 . .
    H H33 -0.3598 0.3074 0.1678 0.044 Uiso calc R 1 . .
    C C34 -0.3758(5) 0.3977(5) 0.0697(4) 0.0432(16) Uani d . 1 . .
    H H34 -0.4618 0.4159 0.0793 0.052 Uiso calc R 1 . .
    C C35 -0.3106(6) 0.4350(6) 0.0024(4) 0.0500(18) Uani d . 1 . .
    H H35 -0.3520 0.4795 -0.0342 0.060 Uiso calc R 1 . .
    C C36 -0.1849(5) 0.4074(5) -0.0117(3) 0.0389(15) Uani d . 1 . .
    H H36 -0.1407 0.4322 -0.0585 0.047 Uiso calc R 1 . .
    C C37 0.0811(5) 0.1674(5) -0.0073(3) 0.0334(14) Uani d . 1 . .
    C C38 0.0241(6) 0.1409(5) -0.0636(4) 0.0476(17) Uani d . 1 . .
    H H38 -0.0421 0.1916 -0.0793 0.057 Uiso calc R 1 . .
    C C39 0.0649(8) 0.0396(6) -0.0965(4) 0.069(3) Uani d . 1 . .
    H H39 0.0272 0.0207 -0.1350 0.082 Uiso calc R 1 . .
    C C40 0.1613(8) -0.0331(6) -0.0723(6) 0.073(3) Uani d . 1 . .
    H H40 0.1900 -0.1020 -0.0952 0.087 Uiso calc R 1 . .
    C C41 0.2148(7) -0.0084(6) -0.0176(6) 0.072(2) Uani d . 1 . .
    H H41 0.2803 -0.0598 -0.0017 0.086 Uiso calc R 1 . .
    C C42 0.1754(6) 0.0913(5) 0.0161(4) 0.0480(17) Uani d . 1 . .
    H H42 0.2132 0.1078 0.0556 0.058 Uiso calc R 1 . .
    C C43 0.0976(5) 0.3685(5) -0.0647(3) 0.0347(14) Uani d . 1 . .
    H H43A 0.0603 0.3537 -0.1077 0.042 Uiso calc R 1 . .
    H H43B 0.0725 0.4461 -0.0560 0.042 Uiso calc R 1 . .
    C C44 0.2350(5) 0.3321(5) -0.0910(4) 0.0432(16) Uani d . 1 . .
    H H44A 0.2723 0.3505 -0.0492 0.052 Uiso calc R 1 . .
    H H44B 0.2605 0.2540 -0.0968 0.052 Uiso calc R 1 . .
    C C45 0.2813(6) 0.3820(5) -0.1691(4) 0.0529(19) Uani d . 1 . .
    H H45A 0.2459 0.3630 -0.2110 0.079 Uiso calc R 1 . .
    H H45B 0.3699 0.3560 -0.1834 0.079 Uiso calc R 1 . .
    H H45C 0.2581 0.4594 -0.1634 0.079 Uiso calc R 1 . .
loop_
    _atom_site_aniso_label
    _atom_site_aniso_U_11
    _atom_site_aniso_U_22
    _atom_site_aniso_U_33
    _atom_site_aniso_U_12
    _atom_site_aniso_U_13
    _atom_site_aniso_U_23
    W1 0.01802(12) 0.02671(13) 0.01979(12) -0.00629(9) -0.00151(9) -0.00471(9)
    I1 0.0288(2) 0.0363(2) 0.0431(2) -0.01358(18) -0.00673(17) -0.00604(18)
    Cu1 0.0310(4) 0.0281(4) 0.0307(4) 0.0010(3) -0.0059(3) -0.0068(3)
    Cu2 0.0182(3) 0.0405(4) 0.0250(4) -0.0046(3) 0.0008(3) 0.0003(3)
    Cu3 0.0281(4) 0.0449(4) 0.0304(4) -0.0048(3) -0.0112(3) -0.0121(3)
    S1 0.0218(7) 0.0306(8) 0.0204(7) -0.0050(6) -0.0057(5) -0.0032(6)
    S2 0.0207(7) 0.0312(8) 0.0257(7) -0.0008(6) -0.0054(6) -0.0007(6)
    S3 0.0226(7) 0.0374(8) 0.0210(7) -0.0046(6) -0.0002(6) -0.0096(6)
    S4 0.0408(9) 0.0425(10) 0.0435(9) -0.0205(8) -0.0023(7) -0.0038(7)
    P1 0.0255(8) 0.0270(8) 0.0332(8) -0.0029(6) -0.0053(6) -0.0056(6)
    P2 0.0173(7) 0.0291(8) 0.0242(7) -0.0073(6) -0.0020(6) -0.0035(6)
    P3 0.0241(8) 0.0305(8) 0.0261(8) -0.0056(6) -0.0076(6) -0.0065(6)
    C1 0.030(3) 0.022(3) 0.033(3) -0.004(2) -0.004(3) -0.006(2)
    C2 0.067(5) 0.056(4) 0.037(4) -0.034(4) 0.005(3) -0.007(3)
    C3 0.100(6) 0.046(4) 0.061(5) -0.046(4) -0.006(5) -0.004(4)
    C4 0.066(5) 0.037(4) 0.051(4) -0.006(4) -0.013(4) -0.018(3)
    C5 0.041(4) 0.056(4) 0.035(4) -0.003(3) 0.000(3) -0.015(3)
    C6 0.036(4) 0.037(4) 0.037(4) -0.008(3) -0.003(3) -0.004(3)
    C7 0.035(3) 0.035(3) 0.032(3) -0.011(3) -0.013(3) 0.002(3)
    C8 0.036(4) 0.039(4) 0.046(4) -0.010(3) -0.011(3) 0.003(3)
    C9 0.034(4) 0.052(4) 0.057(4) -0.004(3) -0.010(3) 0.015(3)
    C10 0.030(4) 0.065(5) 0.061(5) -0.017(4) -0.017(3) 0.009(4)
    C11 0.042(4) 0.053(4) 0.058(4) -0.019(4) -0.015(3) 0.003(3)
    C12 0.037(4) 0.029(3) 0.049(4) -0.002(3) -0.013(3) 0.002(3)
    C13 0.099(4) 0.059(3) 0.042(2) -0.016(3) -0.004(2) -0.004(2)
    C14 0.099(4) 0.059(3) 0.042(2) -0.016(3) -0.004(2) -0.004(2)
    C15 0.099(4) 0.059(3) 0.042(2) -0.016(3) -0.004(2) -0.004(2)
    C16 0.017(3) 0.029(3) 0.032(3) -0.007(2) 0.001(2) -0.002(2)
    C17 0.044(4) 0.034(4) 0.039(4) -0.010(3) -0.009(3) -0.002(3)
    C18 0.055(4) 0.026(3) 0.054(4) -0.009(3) -0.015(3) 0.003(3)
    C19 0.036(4) 0.038(4) 0.043(4) -0.005(3) -0.005(3) 0.010(3)
    C20 0.050(4) 0.050(4) 0.023(3) -0.002(3) -0.003(3) 0.002(3)
    C21 0.045(4) 0.033(3) 0.033(3) -0.002(3) -0.001(3) -0.005(3)
    C22 0.018(3) 0.031(3) 0.033(3) -0.003(2) -0.003(2) -0.010(2)
    C23 0.031(4) 0.071(5) 0.050(4) -0.023(4) 0.002(3) 0.001(4)
    C24 0.027(4) 0.099(6) 0.077(6) -0.031(4) 0.004(4) -0.012(5)
    C25 0.029(4) 0.077(5) 0.073(5) -0.013(4) -0.013(4) -0.037(4)
    C26 0.036(4) 0.072(5) 0.056(4) -0.008(4) -0.019(3) -0.024(4)
    C27 0.036(4) 0.045(4) 0.036(4) -0.010(3) -0.008(3) -0.015(3)
    C28 0.023(3) 0.031(3) 0.027(3) -0.009(2) -0.007(2) -0.007(2)
    C29 0.040(4) 0.032(3) 0.033(3) -0.008(3) -0.014(3) 0.001(3)
    C30 0.048(4) 0.029(3) 0.039(4) -0.011(3) -0.010(3) 0.003(3)
    C31 0.025(3) 0.030(3) 0.024(3) -0.007(2) -0.009(2) -0.005(2)
    C32 0.034(3) 0.029(3) 0.031(3) -0.004(3) -0.006(3) -0.006(2)
    C33 0.030(3) 0.042(4) 0.036(3) -0.010(3) -0.001(3) -0.010(3)
    C34 0.022(3) 0.059(4) 0.045(4) -0.004(3) -0.006(3) -0.011(3)
    C35 0.038(4) 0.065(5) 0.044(4) -0.002(3) -0.021(3) 0.006(3)
    C36 0.029(3) 0.058(4) 0.031(3) -0.013(3) -0.008(3) 0.001(3)
    C37 0.032(3) 0.033(3) 0.034(3) -0.015(3) 0.005(3) -0.010(3)
    C38 0.058(4) 0.049(4) 0.039(4) -0.026(4) 0.000(3) -0.009(3)
    C39 0.103(7) 0.065(5) 0.043(4) -0.047(5) 0.013(4) -0.024(4)
    C40 0.068(6) 0.037(5) 0.091(7) -0.013(4) 0.032(5) -0.012(4)
    C41 0.047(5) 0.047(5) 0.109(7) -0.008(4) 0.005(5) -0.004(5)
    C42 0.040(4) 0.032(4) 0.068(5) -0.006(3) -0.008(3) 0.001(3)
    C43 0.035(3) 0.036(3) 0.035(3) -0.009(3) -0.010(3) -0.003(3)
    C44 0.028(3) 0.045(4) 0.052(4) -0.006(3) -0.003(3) 0.003(3)
    C45 0.037(4) 0.053(4) 0.058(4) -0.008(3) 0.006(3) 0.004(3)
_geom_special_details
;
All e.s.d.'s (except the e.s.d. in the dihedral angle between two l.s. planes)
are estimated using the full covariance matrix. The cell e.s.d.'s are taken
into account individually in the estimation of e.s.d.'s in distances, angles
and torsion angles; correlations between e.s.d.'s in cell parameters are only
used when they are defined by crystal symmetry. An approximate (isotropic)
treatment of cell e.s.d.'s is used for estimating e.s.d.'s involving l.s.
planes.
;
loop_
    _geom_bond_atom_site_label_1
    _geom_bond_atom_site_label_2
    _geom_bond_site_symmetry_2
    _geom_bond_distance
    _geom_bond_publ_flag
    W1 S4 . 2.1314(15) y
    W1 S1 . 2.2445(13) y
    W1 S3 . 2.2483(13) y
    W1 S2 . 2.2533(13) y
    W1 Cu3 . 2.7033(7) y
    W1 Cu1 . 2.7173(8) y
    W1 Cu2 . 2.7272(7) y
    I1 Cu1 . 2.8056(8) y
    I1 Cu2 . 2.9008(8) y
    Cu1 P1 . 2.2150(16) y
    Cu1 S3 . 2.3094(15) y
    Cu1 S1 . 2.3194(14) y
    Cu2 P2 . 2.2241(14) y
    Cu2 S1 . 2.3015(15) y
    Cu2 S2 . 2.3036(15) y
    Cu3 P3 . 2.2209(15) y
    Cu3 S2 . 2.2833(15) y
    Cu3 S3 . 2.2849(15) y
    P1 C1 . 1.809(5) ?
    P1 C7 . 1.809(6) ?
    P1 C13 . 1.826(7) ?
    P2 C16 . 1.823(6) ?
    P2 C22 . 1.825(5) ?
    P2 C28 . 1.835(5) ?
    P3 C37 . 1.804(6) ?
    P3 C31 . 1.821(5) ?
    P3 C43 . 1.833(6) ?
    C1 C2 . 1.386(8) ?
    C1 C6 . 1.397(7) ?
    C2 C3 . 1.396(9) ?
    C2 H2 . 0.9500 ?
    C3 C4 . 1.367(9) ?
    C3 H3 . 0.9500 ?
    C4 C5 . 1.362(9) ?
    C4 H4 . 0.9500 ?
    C5 C6 . 1.378(8) ?
    C5 H5 . 0.9500 ?
    C6 H6 . 0.9500 ?
    C7 C12 . 1.369(8) ?
    C7 C8 . 1.413(8) ?
    C8 C9 . 1.378(8) ?
    C8 H8 . 0.9500 ?
    C9 C10 . 1.380(9) ?
    C9 H9 . 0.9500 ?
    C10 C11 . 1.376(9) ?
    C10 H10 . 0.9500 ?
    C11 C12 . 1.388(8) ?
    C11 H11 . 0.9500 ?
    C12 H12 . 0.9500 ?
    C13 C14 . 1.520(10) ?
    C13 H13A . 0.9900 ?
    C13 H13B . 0.9900 ?
    C14 C15 . 1.458(9) ?
    C14 H14A . 0.9900 ?
    C14 H14B . 0.9900 ?
    C15 H15A . 0.9800 ?
    C15 H15B . 0.9800 ?
    C15 H15C . 0.9800 ?
    C16 C17 . 1.384(8) ?
    C16 C21 . 1.392(8) ?
    C17 C18 . 1.380(8) ?
    C17 H17 . 0.9500 ?
    C18 C19 . 1.376(8) ?
    C18 H18 . 0.9500 ?
    C19 C20 . 1.365(8) ?
    C19 H19 . 0.9500 ?
    C20 C21 . 1.386(8) ?
    C20 H20 . 0.9500 ?
    C21 H21 . 0.9500 ?
    C22 C27 . 1.378(8) ?
    C22 C23 . 1.391(8) ?
    C23 C24 . 1.385(9) ?
    C23 H23 . 0.9500 ?
    C24 C25 . 1.369(10) ?
    C24 H24 . 0.9500 ?
    C25 C26 . 1.358(10) ?
    C25 H25 . 0.9500 ?
    C26 C27 . 1.386(8) ?
    C26 H26 . 0.9500 ?
    C27 H27 . 0.9500 ?
    C28 C29 . 1.522(7) ?
    C28 H28A . 0.9900 ?
    C28 H28B . 0.9900 ?
    C29 C30 . 1.519(7) ?
    C29 H29A . 0.9900 ?
    C29 H29B . 0.9900 ?
    C30 H30A . 0.9800 ?
    C30 H30B . 0.9800 ?
    C30 H30C . 0.9800 ?
    C31 C36 . 1.378(8) ?
    C31 C32 . 1.390(7) ?
    C32 C33 . 1.385(8) ?
    C32 H32 . 0.9500 ?
    C33 C34 . 1.365(8) ?
    C33 H33 . 0.9500 ?
    C34 C35 . 1.384(9) ?
    C34 H34 . 0.9500 ?
    C35 C36 . 1.387(8) ?
    C35 H35 . 0.9500 ?
    C36 H36 . 0.9500 ?
    C37 C42 . 1.385(9) ?
    C37 C38 . 1.395(8) ?
    C38 C39 . 1.392(9) ?
    C38 H38 . 0.9500 ?
    C39 C40 . 1.386(12) ?
    C39 H39 . 0.9500 ?
    C40 C41 . 1.337(12) ?
    C40 H40 . 0.9500 ?
    C41 C42 . 1.378(10) ?
    C41 H41 . 0.9500 ?
    C42 H42 . 0.9500 ?
    C43 C44 . 1.521(8) ?
    C43 H43A . 0.9900 ?
    C43 H43B . 0.9900 ?
    C44 C45 . 1.516(8) ?
    C44 H44A . 0.9900 ?
    C44 H44B . 0.9900 ?
    C45 H45A . 0.9800 ?
    C45 H45B . 0.9800 ?
    C45 H45C . 0.9800 ?
loop_
    _geom_angle_atom_site_label_1
    _geom_angle_atom_site_label_2
    _geom_angle_atom_site_label_3
    _geom_angle_site_symmetry_1
    _geom_angle_site_symmetry_3
    _geom_angle
    _geom_angle_publ_flag
    S4 W1 S1 . . 110.37(6) ?
    S4 W1 S3 . . 111.01(6) ?
    S1 W1 S3 . . 107.67(5) ?
    S4 W1 S2 . . 112.73(6) ?
    S1 W1 S2 . . 107.37(5) ?
    S3 W1 S2 . . 107.48(5) ?
    Cu3 W1 Cu1 . . 73.06(2) ?
    Cu3 W1 Cu2 . . 75.35(2) ?
    Cu1 W1 Cu2 . . 71.69(2) ?
    Cu1 I1 Cu2 . . 67.91(2) ?
    P1 Cu1 S3 . . 119.19(6) ?
    P1 Cu1 S1 . . 120.30(6) ?
    S3 Cu1 S1 . . 103.18(5) ?
    P1 Cu1 W1 . . 153.07(5) ?
    S3 Cu1 W1 . . 52.37(4) ?
    S1 Cu1 W1 . . 52.20(4) ?
    P1 Cu1 I1 . . 106.09(5) ?
    S3 Cu1 I1 . . 105.67(4) ?
    S1 Cu1 I1 . . 99.94(4) ?
    W1 Cu1 I1 . . 100.82(2) ?
    P2 Cu2 S1 . . 119.38(6) ?
    P2 Cu2 S2 . . 121.62(6) ?
    S1 Cu2 S2 . . 103.81(5) ?
    P2 Cu2 W1 . . 152.86(5) ?
    S1 Cu2 W1 . . 52.18(3) ?
    S2 Cu2 W1 . . 52.40(4) ?
    P2 Cu2 I1 . . 108.79(4) ?
    S1 Cu2 I1 . . 97.69(4) ?
    S2 Cu2 I1 . . 101.62(4) ?
    W1 Cu2 I1 . . 98.23(2) ?
    P3 Cu3 S2 . . 125.45(6) ?
    P3 Cu3 S3 . . 122.84(6) ?
    S2 Cu3 S3 . . 105.23(5) ?
    P3 Cu3 W1 . . 163.37(5) ?
    S2 Cu3 W1 . . 52.91(4) ?
    S3 Cu3 W1 . . 52.77(4) ?
    W1 S1 Cu2 . . 73.71(4) ?
    W1 S1 Cu1 . . 73.06(4) ?
    Cu2 S1 Cu1 . . 87.25(5) ?
    W1 S2 Cu3 . . 73.15(4) ?
    W1 S2 Cu2 . . 73.51(4) ?
    Cu3 S2 Cu2 . . 92.70(6) ?
    W1 S3 Cu3 . . 73.21(4) ?
    W1 S3 Cu1 . . 73.18(4) ?
    Cu3 S3 Cu1 . . 89.22(5) ?
    C1 P1 C7 . . 104.3(3) ?
    C1 P1 C13 . . 104.6(3) ?
    C7 P1 C13 . . 103.2(3) ?
    C1 P1 Cu1 . . 115.09(19) ?
    C7 P1 Cu1 . . 113.47(19) ?
    C13 P1 Cu1 . . 114.9(3) ?
    C16 P2 C22 . . 104.4(2) ?
    C16 P2 C28 . . 105.2(2) ?
    C22 P2 C28 . . 101.2(2) ?
    C16 P2 Cu2 . . 114.21(17) ?
    C22 P2 Cu2 . . 115.37(18) ?
    C28 P2 Cu2 . . 114.94(17) ?
    C37 P3 C31 . . 103.9(3) ?
    C37 P3 C43 . . 100.6(3) ?
    C31 P3 C43 . . 105.7(3) ?
    C37 P3 Cu3 . . 115.4(2) ?
    C31 P3 Cu3 . . 115.10(17) ?
    C43 P3 Cu3 . . 114.50(19) ?
    C2 C1 C6 . . 117.9(5) ?
    C2 C1 P1 . . 123.4(4) ?
    C6 C1 P1 . . 118.7(4) ?
    C1 C2 C3 . . 119.9(6) ?
    C1 C2 H2 . . 120.0 ?
    C3 C2 H2 . . 120.0 ?
    C4 C3 C2 . . 120.9(6) ?
    C4 C3 H3 . . 119.5 ?
    C2 C3 H3 . . 119.5 ?
    C5 C4 C3 . . 119.7(6) ?
    C5 C4 H4 . . 120.2 ?
    C3 C4 H4 . . 120.2 ?
    C4 C5 C6 . . 120.4(6) ?
    C4 C5 H5 . . 119.8 ?
    C6 C5 H5 . . 119.8 ?
    C5 C6 C1 . . 121.2(6) ?
    C5 C6 H6 . . 119.4 ?
    C1 C6 H6 . . 119.4 ?
    C12 C7 C8 . . 118.3(5) ?
    C12 C7 P1 . . 120.8(5) ?
    C8 C7 P1 . . 120.8(4) ?
    C9 C8 C7 . . 120.3(6) ?
    C9 C8 H8 . . 119.8 ?
    C7 C8 H8 . . 119.8 ?
    C8 C9 C10 . . 119.8(6) ?
    C8 C9 H9 . . 120.1 ?
    C10 C9 H9 . . 120.1 ?
    C11 C10 C9 . . 120.8(6) ?
    C11 C10 H10 . . 119.6 ?
    C9 C10 H10 . . 119.6 ?
    C10 C11 C12 . . 119.0(6) ?
    C10 C11 H11 . . 120.5 ?
    C12 C11 H11 . . 120.5 ?
    C7 C12 C11 . . 121.8(6) ?
    C7 C12 H12 . . 119.1 ?
    C11 C12 H12 . . 119.1 ?
    C14 C13 P1 . . 112.5(5) ?
    C14 C13 H13A . . 109.1 ?
    P1 C13 H13A . . 109.1 ?
    C14 C13 H13B . . 109.1 ?
    P1 C13 H13B . . 109.1 ?
    H13A C13 H13B . . 107.8 ?
    C15 C14 C13 . . 114.9(6) ?
    C15 C14 H14A . . 108.5 ?
    C13 C14 H14A . . 108.5 ?
    C15 C14 H14B . . 108.5 ?
    C13 C14 H14B . . 108.5 ?
    H14A C14 H14B . . 107.5 ?
    C14 C15 H15A . . 109.5 ?
    C14 C15 H15B . . 109.5 ?
    H15A C15 H15B . . 109.5 ?
    C14 C15 H15C . . 109.5 ?
    H15A C15 H15C . . 109.5 ?
    H15B C15 H15C . . 109.5 ?
    C17 C16 C21 . . 118.2(5) ?
    C17 C16 P2 . . 118.0(4) ?
    C21 C16 P2 . . 123.8(4) ?
    C18 C17 C16 . . 120.7(6) ?
    C18 C17 H17 . . 119.7 ?
    C16 C17 H17 . . 119.7 ?
    C19 C18 C17 . . 120.6(6) ?
    C19 C18 H18 . . 119.7 ?
    C17 C18 H18 . . 119.7 ?
    C20 C19 C18 . . 119.3(6) ?
    C20 C19 H19 . . 120.3 ?
    C18 C19 H19 . . 120.3 ?
    C19 C20 C21 . . 120.7(6) ?
    C19 C20 H20 . . 119.6 ?
    C21 C20 H20 . . 119.6 ?
    C20 C21 C16 . . 120.4(6) ?
    C20 C21 H21 . . 119.8 ?
    C16 C21 H21 . . 119.8 ?
    C27 C22 C23 . . 119.3(5) ?
    C27 C22 P2 . . 118.5(4) ?
    C23 C22 P2 . . 121.7(5) ?
    C24 C23 C22 . . 119.4(7) ?
    C24 C23 H23 . . 120.3 ?
    C22 C23 H23 . . 120.3 ?
    C25 C24 C23 . . 121.0(7) ?
    C25 C24 H24 . . 119.5 ?
    C23 C24 H24 . . 119.5 ?
    C26 C25 C24 . . 119.3(6) ?
    C26 C25 H25 . . 120.4 ?
    C24 C25 H25 . . 120.4 ?
    C25 C26 C27 . . 121.2(7) ?
    C25 C26 H26 . . 119.4 ?
    C27 C26 H26 . . 119.4 ?
    C22 C27 C26 . . 119.7(6) ?
    C22 C27 H27 . . 120.1 ?
    C26 C27 H27 . . 120.1 ?
    C29 C28 P2 . . 113.9(4) ?
    C29 C28 H28A . . 108.8 ?
    P2 C28 H28A . . 108.8 ?
    C29 C28 H28B . . 108.8 ?
    P2 C28 H28B . . 108.8 ?
    H28A C28 H28B . . 107.7 ?
    C30 C29 C28 . . 112.3(5) ?
    C30 C29 H29A . . 109.2 ?
    C28 C29 H29A . . 109.2 ?
    C30 C29 H29B . . 109.2 ?
    C28 C29 H29B . . 109.2 ?
    H29A C29 H29B . . 107.9 ?
    C29 C30 H30A . . 109.5 ?
    C29 C30 H30B . . 109.5 ?
    H30A C30 H30B . . 109.5 ?
    C29 C30 H30C . . 109.5 ?
    H30A C30 H30C . . 109.5 ?
    H30B C30 H30C . . 109.5 ?
    C36 C31 C32 . . 118.6(5) ?
    C36 C31 P3 . . 123.7(4) ?
    C32 C31 P3 . . 117.8(4) ?
    C33 C32 C31 . . 120.4(5) ?
    C33 C32 H32 . . 119.8 ?
    C31 C32 H32 . . 119.8 ?
    C34 C33 C32 . . 120.7(6) ?
    C34 C33 H33 . . 119.7 ?
    C32 C33 H33 . . 119.7 ?
    C33 C34 C35 . . 119.5(6) ?
    C33 C34 H34 . . 120.3 ?
    C35 C34 H34 . . 120.3 ?
    C34 C35 C36 . . 120.1(6) ?
    C34 C35 H35 . . 120.0 ?
    C36 C35 H35 . . 120.0 ?
    C31 C36 C35 . . 120.8(6) ?
    C31 C36 H36 . . 119.6 ?
    C35 C36 H36 . . 119.6 ?
    C42 C37 C38 . . 119.1(6) ?
    C42 C37 P3 . . 120.6(5) ?
    C38 C37 P3 . . 120.0(5) ?
    C39 C38 C37 . . 119.6(7) ?
    C39 C38 H38 . . 120.2 ?
    C37 C38 H38 . . 120.2 ?
    C40 C39 C38 . . 119.1(8) ?
    C40 C39 H39 . . 120.4 ?
    C38 C39 H39 . . 120.4 ?
    C41 C40 C39 . . 121.3(8) ?
    C41 C40 H40 . . 119.3 ?
    C39 C40 H40 . . 119.3 ?
    C40 C41 C42 . . 120.5(8) ?
    C40 C41 H41 . . 119.7 ?
    C42 C41 H41 . . 119.7 ?
    C41 C42 C37 . . 120.3(7) ?
    C41 C42 H42 . . 119.9 ?
    C37 C42 H42 . . 119.9 ?
    C44 C43 P3 . . 112.6(4) ?
    C44 C43 H43A . . 109.1 ?
    P3 C43 H43A . . 109.1 ?
    C44 C43 H43B . . 109.1 ?
    P3 C43 H43B . . 109.1 ?
    H43A C43 H43B . . 107.8 ?
    C45 C44 C43 . . 112.7(5) ?
    C45 C44 H44A . . 109.1 ?
    C43 C44 H44A . . 109.1 ?
    C45 C44 H44B . . 109.1 ?
    C43 C44 H44B . . 109.1 ?
    H44A C44 H44B . . 107.8 ?
    C44 C45 H45A . . 109.5 ?
    C44 C45 H45B . . 109.5 ?
    H45A C45 H45B . . 109.5 ?
    C44 C45 H45C . . 109.5 ?
    H45A C45 H45C . . 109.5 ?
    H45B C45 H45C . . 109.5 ?
loop_
    _geom_torsion_atom_site_label_1
    _geom_torsion_atom_site_label_2
    _geom_torsion_atom_site_label_3
    _geom_torsion_atom_site_label_4
    _geom_torsion_site_symmetry_1
    _geom_torsion_site_symmetry_2
    _geom_torsion_site_symmetry_3
    _geom_torsion_site_symmetry_4
    _geom_torsion
    _geom_torsion_publ_flag
    S4 W1 Cu1 P1 . . . . -1.55(13) ?
    S1 W1 Cu1 P1 . . . . -83.29(11) ?
    S3 W1 Cu1 P1 . . . . 80.94(11) ?
    S2 W1 Cu1 P1 . . . . 178.85(11) ?
    Cu3 W1 Cu1 P1 . . . . 138.44(11) ?
    Cu2 W1 Cu1 P1 . . . . -141.79(11) ?
    S4 W1 Cu1 S3 . . . . -82.49(8) ?
    S1 W1 Cu1 S3 . . . . -164.23(6) ?
    S2 W1 Cu1 S3 . . . . 97.92(6) ?
    Cu3 W1 Cu1 S3 . . . . 57.51(5) ?
    Cu2 W1 Cu1 S3 . . . . 137.27(5) ?
    S4 W1 Cu1 S1 . . . . 81.74(8) ?
    S3 W1 Cu1 S1 . . . . 164.23(6) ?
    S2 W1 Cu1 S1 . . . . -97.86(6) ?
    Cu3 W1 Cu1 S1 . . . . -138.27(5) ?
    Cu2 W1 Cu1 S1 . . . . -58.50(4) ?
    S4 W1 Cu1 I1 . . . . 175.99(6) ?
    S1 W1 Cu1 I1 . . . . 94.25(5) ?
    S3 W1 Cu1 I1 . . . . -101.52(5) ?
    S2 W1 Cu1 I1 . . . . -3.61(4) ?
    Cu3 W1 Cu1 I1 . . . . -44.02(2) ?
    Cu2 W1 Cu1 I1 . . . . 35.75(2) ?
    Cu2 I1 Cu1 P1 . . . . 144.60(5) ?
    Cu2 I1 Cu1 S3 . . . . -87.95(4) ?
    Cu2 I1 Cu1 S1 . . . . 18.89(4) ?
    Cu2 I1 Cu1 W1 . . . . -34.24(2) ?
    S4 W1 Cu2 P2 . . . . -0.94(13) ?
    S1 W1 Cu2 P2 . . . . 81.23(11) ?
    S3 W1 Cu2 P2 . . . . 177.22(11) ?
    S2 W1 Cu2 P2 . . . . -87.04(11) ?
    Cu3 W1 Cu2 P2 . . . . -142.85(11) ?
    Cu1 W1 Cu2 P2 . . . . 140.49(11) ?
    S4 W1 Cu2 S1 . . . . -82.17(8) ?
    S3 W1 Cu2 S1 . . . . 95.99(6) ?
    S2 W1 Cu2 S1 . . . . -168.27(6) ?
    Cu3 W1 Cu2 S1 . . . . 135.92(5) ?
    Cu1 W1 Cu2 S1 . . . . 59.26(4) ?
    S4 W1 Cu2 S2 . . . . 86.10(8) ?
    S1 W1 Cu2 S2 . . . . 168.27(6) ?
    S3 W1 Cu2 S2 . . . . -95.74(6) ?
    Cu3 W1 Cu2 S2 . . . . -55.81(5) ?
    Cu1 W1 Cu2 S2 . . . . -132.47(5) ?
    S4 W1 Cu2 I1 . . . . -175.54(7) ?
    S1 W1 Cu2 I1 . . . . -93.37(5) ?
    S3 W1 Cu2 I1 . . . . 2.62(5) ?
    S2 W1 Cu2 I1 . . . . 98.36(5) ?
    Cu3 W1 Cu2 I1 . . . . 42.55(2) ?
    Cu1 W1 Cu2 I1 . . . . -34.11(2) ?
    Cu1 I1 Cu2 P2 . . . . -143.59(5) ?
    Cu1 I1 Cu2 S1 . . . . -18.92(4) ?
    Cu1 I1 Cu2 S2 . . . . 86.96(4) ?
    Cu1 I1 Cu2 W1 . . . . 33.81(2) ?
    S4 W1 Cu3 P3 . . . . 3.64(19) ?
    S1 W1 Cu3 P3 . . . . -175.22(17) ?
    S3 W1 Cu3 P3 . . . . -80.55(17) ?
    S2 W1 Cu3 P3 . . . . 90.54(17) ?
    Cu1 W1 Cu3 P3 . . . . -138.54(17) ?
    Cu2 W1 Cu3 P3 . . . . 146.52(17) ?
    S4 W1 Cu3 S2 . . . . -86.90(8) ?
    S1 W1 Cu3 S2 . . . . 94.24(6) ?
    S3 W1 Cu3 S2 . . . . -171.09(7) ?
    Cu1 W1 Cu3 S2 . . . . 130.92(5) ?
    Cu2 W1 Cu3 S2 . . . . 55.97(5) ?
    S4 W1 Cu3 S3 . . . . 84.19(8) ?
    S1 W1 Cu3 S3 . . . . -94.67(6) ?
    S2 W1 Cu3 S3 . . . . 171.09(7) ?
    Cu1 W1 Cu3 S3 . . . . -57.99(5) ?
    Cu2 W1 Cu3 S3 . . . . -132.93(5) ?
    S4 W1 S1 Cu2 . . . . 133.16(5) ?
    S3 W1 S1 Cu2 . . . . -105.53(5) ?
    S2 W1 S1 Cu2 . . . . 9.93(5) ?
    Cu3 W1 S1 Cu2 . . . . -47.70(4) ?
    Cu1 W1 S1 Cu2 . . . . -92.11(4) ?
    S4 W1 S1 Cu1 . . . . -134.73(5) ?
    S3 W1 S1 Cu1 . . . . -13.42(5) ?
    S2 W1 S1 Cu1 . . . . 102.04(5) ?
    Cu3 W1 S1 Cu1 . . . . 44.41(4) ?
    Cu2 W1 S1 Cu1 . . . . 92.11(4) ?
    P2 Cu2 S1 W1 . . . . -148.84(6) ?
    S2 Cu2 S1 W1 . . . . -9.55(5) ?
    I1 Cu2 S1 W1 . . . . 94.48(3) ?
    P2 Cu2 S1 Cu1 . . . . 138.01(6) ?
    S2 Cu2 S1 Cu1 . . . . -82.69(6) ?
    W1 Cu2 S1 Cu1 . . . . -73.15(4) ?
    I1 Cu2 S1 Cu1 . . . . 21.33(4) ?
    P1 Cu1 S1 W1 . . . . 148.60(6) ?
    S3 Cu1 S1 W1 . . . . 12.78(5) ?
    I1 Cu1 S1 W1 . . . . -96.05(3) ?
    P1 Cu1 S1 Cu2 . . . . -137.59(6) ?
    S3 Cu1 S1 Cu2 . . . . 86.58(5) ?
    W1 Cu1 S1 Cu2 . . . . 73.81(4) ?
    I1 Cu1 S1 Cu2 . . . . -22.24(4) ?
    S4 W1 S2 Cu3 . . . . 130.20(5) ?
    S1 W1 S2 Cu3 . . . . -108.04(5) ?
    S3 W1 S2 Cu3 . . . . 7.55(6) ?
    Cu1 W1 S2 Cu3 . . . . -50.10(4) ?
    Cu2 W1 S2 Cu3 . . . . -98.11(5) ?
    S4 W1 S2 Cu2 . . . . -131.70(5) ?
    S1 W1 S2 Cu2 . . . . -9.93(5) ?
    S3 W1 S2 Cu2 . . . . 105.66(5) ?
    Cu3 W1 S2 Cu2 . . . . 98.11(5) ?
    Cu1 W1 S2 Cu2 . . . . 48.01(4) ?
    P3 Cu3 S2 W1 . . . . -159.43(6) ?
    S3 Cu3 S2 W1 . . . . -7.34(5) ?
    P3 Cu3 S2 Cu2 . . . . 128.70(7) ?
    S3 Cu3 S2 Cu2 . . . . -79.21(6) ?
    W1 Cu3 S2 Cu2 . . . . -71.87(4) ?
    P2 Cu2 S2 W1 . . . . 147.65(6) ?
    S1 Cu2 S2 W1 . . . . 9.52(5) ?
    I1 Cu2 S2 W1 . . . . -91.50(3) ?
    P2 Cu2 S2 Cu3 . . . . -140.81(6) ?
    S1 Cu2 S2 Cu3 . . . . 81.06(6) ?
    W1 Cu2 S2 Cu3 . . . . 71.54(4) ?
    I1 Cu2 S2 Cu3 . . . . -19.96(5) ?
    S4 W1 S3 Cu3 . . . . -131.24(6) ?
    S1 W1 S3 Cu3 . . . . 107.85(5) ?
    S2 W1 S3 Cu3 . . . . -7.54(6) ?
    Cu1 W1 S3 Cu3 . . . . 94.37(5) ?
    Cu2 W1 S3 Cu3 . . . . 50.12(5) ?
    S4 W1 S3 Cu1 . . . . 134.38(6) ?
    S1 W1 S3 Cu1 . . . . 13.47(5) ?
    S2 W1 S3 Cu1 . . . . -101.92(5) ?
    Cu3 W1 S3 Cu1 . . . . -94.37(5) ?
    Cu2 W1 S3 Cu1 . . . . -44.26(4) ?
    P3 Cu3 S3 W1 . . . . 160.37(6) ?
    S2 Cu3 S3 W1 . . . . 7.36(5) ?
    P3 Cu3 S3 Cu1 . . . . -126.98(6) ?
    S2 Cu3 S3 Cu1 . . . . 80.01(6) ?
    W1 Cu3 S3 Cu1 . . . . 72.65(4) ?
    P1 Cu1 S3 W1 . . . . -149.18(6) ?
    S1 Cu1 S3 W1 . . . . -12.75(5) ?
    I1 Cu1 S3 W1 . . . . 91.72(3) ?
    P1 Cu1 S3 Cu3 . . . . 138.14(6) ?
    S1 Cu1 S3 Cu3 . . . . -85.43(6) ?
    W1 Cu1 S3 Cu3 . . . . -72.68(4) ?
    I1 Cu1 S3 Cu3 . . . . 19.04(5) ?
    S3 Cu1 P1 C1 . . . . -54.4(2) ?
    S1 Cu1 P1 C1 . . . . 176.6(2) ?
    W1 Cu1 P1 C1 . . . . -118.1(2) ?
    I1 Cu1 P1 C1 . . . . 64.4(2) ?
    S3 Cu1 P1 C7 . . . . 65.6(2) ?
    S1 Cu1 P1 C7 . . . . -63.4(2) ?
    W1 Cu1 P1 C7 . . . . 2.0(2) ?
    I1 Cu1 P1 C7 . . . . -175.5(2) ?
    S3 Cu1 P1 C13 . . . . -176.0(3) ?
    S1 Cu1 P1 C13 . . . . 55.0(3) ?
    W1 Cu1 P1 C13 . . . . 120.4(3) ?
    I1 Cu1 P1 C13 . . . . -57.1(3) ?
    S1 Cu2 P2 C16 . . . . -38.1(2) ?
    S2 Cu2 P2 C16 . . . . -170.09(19) ?
    W1 Cu2 P2 C16 . . . . -101.8(2) ?
    I1 Cu2 P2 C16 . . . . 72.6(2) ?
    S1 Cu2 P2 C22 . . . . -159.1(2) ?
    S2 Cu2 P2 C22 . . . . 68.9(2) ?
    W1 Cu2 P2 C22 . . . . 137.2(2) ?
    I1 Cu2 P2 C22 . . . . -48.4(2) ?
    S1 Cu2 P2 C28 . . . . 83.6(2) ?
    S2 Cu2 P2 C28 . . . . -48.3(2) ?
    W1 Cu2 P2 C28 . . . . 20.0(2) ?
    I1 Cu2 P2 C28 . . . . -165.68(19) ?
    S2 Cu3 P3 C37 . . . . -157.25(19) ?
    S3 Cu3 P3 C37 . . . . 55.3(2) ?
    W1 Cu3 P3 C37 . . . . 124.5(2) ?
    S2 Cu3 P3 C31 . . . . -36.1(2) ?
    S3 Cu3 P3 C31 . . . . 176.4(2) ?
    W1 Cu3 P3 C31 . . . . -114.4(2) ?
    S2 Cu3 P3 C43 . . . . 86.6(2) ?
    S3 Cu3 P3 C43 . . . . -60.8(2) ?
    W1 Cu3 P3 C43 . . . . 8.4(3) ?
    C7 P1 C1 C2 . . . . 131.6(6) ?
    C13 P1 C1 C2 . . . . 23.6(7) ?
    Cu1 P1 C1 C2 . . . . -103.4(5) ?
    C7 P1 C1 C6 . . . . -49.4(5) ?
    C13 P1 C1 C6 . . . . -157.5(5) ?
    Cu1 P1 C1 C6 . . . . 75.5(5) ?
    C6 C1 C2 C3 . . . . 0.6(10) ?
    P1 C1 C2 C3 . . . . 179.6(6) ?
    C1 C2 C3 C4 . . . . 0.3(12) ?
    C2 C3 C4 C5 . . . . -1.0(12) ?
    C3 C4 C5 C6 . . . . 0.7(11) ?
    C4 C5 C6 C1 . . . . 0.2(10) ?
    C2 C1 C6 C5 . . . . -0.9(9) ?
    P1 C1 C6 C5 . . . . -179.9(5) ?
    C1 P1 C7 C12 . . . . 142.3(5) ?
    C13 P1 C7 C12 . . . . -108.6(5) ?
    Cu1 P1 C7 C12 . . . . 16.3(5) ?
    C1 P1 C7 C8 . . . . -41.2(5) ?
    C13 P1 C7 C8 . . . . 67.9(5) ?
    Cu1 P1 C7 C8 . . . . -167.2(4) ?
    C12 C7 C8 C9 . . . . -0.7(9) ?
    P1 C7 C8 C9 . . . . -177.3(5) ?
    C7 C8 C9 C10 . . . . 0.9(9) ?
    C8 C9 C10 C11 . . . . -0.9(10) ?
    C9 C10 C11 C12 . . . . 0.8(10) ?
    C8 C7 C12 C11 . . . . 0.6(9) ?
    P1 C7 C12 C11 . . . . 177.2(5) ?
    C10 C11 C12 C7 . . . . -0.6(10) ?
    C1 P1 C13 C14 . . . . 176.6(6) ?
    C7 P1 C13 C14 . . . . 67.8(7) ?
    Cu1 P1 C13 C14 . . . . -56.3(7) ?
    P1 C13 C14 C15 . . . . -167.9(6) ?
    C22 P2 C16 C17 . . . . 79.5(5) ?
    C28 P2 C16 C17 . . . . -174.4(4) ?
    Cu2 P2 C16 C17 . . . . -47.4(5) ?
    C22 P2 C16 C21 . . . . -100.2(5) ?
    C28 P2 C16 C21 . . . . 5.9(5) ?
    Cu2 P2 C16 C21 . . . . 132.9(4) ?
    C21 C16 C17 C18 . . . . 1.2(9) ?
    P2 C16 C17 C18 . . . . -178.6(5) ?
    C16 C17 C18 C19 . . . . -0.9(10) ?
    C17 C18 C19 C20 . . . . 0.3(10) ?
    C18 C19 C20 C21 . . . . -0.1(10) ?
    C19 C20 C21 C16 . . . . 0.4(10) ?
    C17 C16 C21 C20 . . . . -0.9(9) ?
    P2 C16 C21 C20 . . . . 178.8(5) ?
    C16 P2 C22 C27 . . . . -161.2(4) ?
    C28 P2 C22 C27 . . . . 89.7(5) ?
    Cu2 P2 C22 C27 . . . . -35.0(5) ?
    C16 P2 C22 C23 . . . . 26.4(6) ?
    C28 P2 C22 C23 . . . . -82.7(5) ?
    Cu2 P2 C22 C23 . . . . 152.5(5) ?
    C27 C22 C23 C24 . . . . 0.0(10) ?
    P2 C22 C23 C24 . . . . 172.4(5) ?
    C22 C23 C24 C25 . . . . -1.7(11) ?
    C23 C24 C25 C26 . . . . 2.2(12) ?
    C24 C25 C26 C27 . . . . -1.0(11) ?
    C23 C22 C27 C26 . . . . 1.1(9) ?
    P2 C22 C27 C26 . . . . -171.5(5) ?
    C25 C26 C27 C22 . . . . -0.6(10) ?
    C16 P2 C28 C29 . . . . -176.6(4) ?
    C22 P2 C28 C29 . . . . -68.1(4) ?
    Cu2 P2 C28 C29 . . . . 56.9(4) ?
    P2 C28 C29 C30 . . . . 180.0(4) ?
    C37 P3 C31 C36 . . . . -101.5(5) ?
    C43 P3 C31 C36 . . . . 3.9(6) ?
    Cu3 P3 C31 C36 . . . . 131.3(4) ?
    C37 P3 C31 C32 . . . . 77.4(5) ?
    C43 P3 C31 C32 . . . . -177.1(4) ?
    Cu3 P3 C31 C32 . . . . -49.7(5) ?
    C36 C31 C32 C33 . . . . 2.1(8) ?
    P3 C31 C32 C33 . . . . -176.9(4) ?
    C31 C32 C33 C34 . . . . -2.8(9) ?
    C32 C33 C34 C35 . . . . 1.4(9) ?
    C33 C34 C35 C36 . . . . 0.5(10) ?
    C32 C31 C36 C35 . . . . -0.1(9) ?
    P3 C31 C36 C35 . . . . 178.8(5) ?
    C34 C35 C36 C31 . . . . -1.2(10) ?
    C31 P3 C37 C42 . . . . -143.2(5) ?
    C43 P3 C37 C42 . . . . 107.6(5) ?
    Cu3 P3 C37 C42 . . . . -16.2(5) ?
    C31 P3 C37 C38 . . . . 42.7(5) ?
    C43 P3 C37 C38 . . . . -66.5(5) ?
    Cu3 P3 C37 C38 . . . . 169.7(4) ?
    C42 C37 C38 C39 . . . . -1.6(9) ?
    P3 C37 C38 C39 . . . . 172.6(5) ?
    C37 C38 C39 C40 . . . . 0.3(10) ?
    C38 C39 C40 C41 . . . . 0.7(11) ?
    C39 C40 C41 C42 . . . . -0.4(12) ?
    C40 C41 C42 C37 . . . . -1.0(11) ?
    C38 C37 C42 C41 . . . . 2.0(9) ?
    P3 C37 C42 C41 . . . . -172.2(5) ?
    C37 P3 C43 C44 . . . . -65.6(5) ?
    C31 P3 C43 C44 . . . . -173.5(4) ?
    Cu3 P3 C43 C44 . . . . 58.8(5) ?
    P3 C43 C44 C45 . . . . 176.9(4) ?
loop_
    _geom_hbond_atom_site_label_D
    _geom_hbond_atom_site_label_H
    _geom_hbond_atom_site_label_A
    _geom_hbond_site_symmetry_A
    _geom_hbond_distance_DH
    _geom_hbond_distance_HA
    _geom_hbond_distance_DA
    _geom_hbond_angle_DHA
    _geom_hbond_publ_flag
    C10 H10 I1 1_655 0.95 3.14 3.936(7) 141.9 n
data_global
_journal_date_recd_electronic     2008-08-25
_journal_date_accepted     2008-09-22
_journal_name_full     'Acta Crystallographica, Section E'
_journal_year     2008
_journal_volume     64
_journal_issue     11
_journal_page_first     m1421
_journal_page_last     m1421
_journal_paper_category     QM
_journal_coeditor_code     GK2166
_publ_contact_author_name     'Dr.  G. D. Tang'
_publ_contact_author_address
;
Huaiyin teachers college, Huai'an
223001, Jiangsu P. R. China
;
_publ_contact_author_email     tanggd68@yahoo.com.cn
_publ_contact_author_fax     '+86 517 83525320'
_publ_contact_author_phone     '+86 517 83525083'
_publ_section_title
;\
Tris(diphenylpropylphosphine-\k<i>P</i>)-\m~2~-iodido-tri-\m~3~-sulfido-\
sulfidotricopper(I)tungsten(VI)
;
loop_
    _publ_author_name
    _publ_author_address
    'Tang, Guodong'
;
Huaiyin Teachers College
Huai'an 223001
Jiangsu
People's Republic of China
;
