# Supplementary material for: Tris(diphenyl­propyl­phosphine-κP)-μ2-iodido-tri-μ3-sulfido-sulfidotricopper(I)tungsten(VI)
Source: Acta Crystallogr Sect E Struct Rep Online. 2008 Oct 18;64(Pt 11):m1421. doi: 10.1107/S1600536808030390 (PMC2959525; doi:10.1107/S1600536808030390)
Supplement: Supplementary file 2 [file e-64-m1421-Isup2.hkl]

# 
# h,k,l, Fc-squared, Fo-squared, sigma(Fo-squared) and status flag 
# 
data_I
_shelx_title '  _t503' 
_shelx_refln_list_code          4 
_shelx_F_calc_maximum      343.48 
_exptl_crystal_F_000      1288.00 
_reflns_d_resolution_high  0.8300 
 
loop_ 
 _symmetry_equiv_pos_as_xyz 
 'x, y, z' 
 '-x, -y, -z' 
 
_cell_length_a    11.7161 
_cell_length_b    13.1040 
_cell_length_c    17.1958 
_cell_angle_alpha  86.491 
_cell_angle_beta   77.568 
_cell_angle_gamma  74.103 
 
_shelx_F_squared_multiplier     1.000 
 
loop_ 
 _refln_index_h 
 _refln_index_k 
 _refln_index_l 
 _refln_F_squared_calc 
 _refln_F_squared_meas 
 _refln_F_squared_sigma 
 _refln_observed_status 
   2   0   0     8779.24     7617.61    111.10 o 
   3   0   0    15969.52    14791.10    308.91 o 
   4   0   0    29507.00    27234.62    348.76 o 
   5   0   0      417.05      421.49     55.67 o 
   6   0   0     7198.98     7498.02    157.52 o 
   7   0   0     4909.10     5033.39    161.05 o 
   8   0   0     2753.64     3132.73    141.98 o 
   9   0   0     2012.51     2072.68    153.38 o 
  10   0   0     3253.35     3793.48    169.67 o 
  11   0   0    17394.51    18512.50    747.33 o 
  12   0   0     3557.37     3358.41    295.96 o 
  13   0   0      227.29      246.39     69.86 o 
 -13   1   0      255.71       -9.14    135.17 o 
 -12   1   0      387.87      242.24     87.95 o 
 -11   1   0     5325.64     6098.09    379.65 o 
 -10   1   0     8554.43     8972.32    392.45 o 
  -9   1   0      450.94      618.04     91.66 o 
  -8   1   0      483.02      538.60     61.95 o 
  -7   1   0     1889.85     1813.61     98.85 o 
  -6   1   0    20254.75    20760.38    324.40 o 
  -5   1   0    35907.81    36388.76    641.00 o 
  -4   1   0     2388.77     2099.02     80.68 o 
  -3   1   0      747.38      762.79     53.84 o 
  -2   1   0    67833.34    66824.32   1564.42 o 
   2   1   0       23.49       40.23     19.42 o 
   3   1   0    28707.46    28307.26    260.34 o 
   4   1   0    17896.92    17675.25    246.33 o 
   5   1   0    40357.64    38721.64    487.97 o 
   6   1   0     6441.79     6613.03    166.26 o 
   7   1   0     1415.83     1492.60     79.59 o 
   8   1   0     7779.91     8114.02    224.42 o 
   9   1   0    35859.91    37702.11   1515.29 o 
  10   1   0     5606.37     6064.38    314.74 o 
  11   1   0     1519.34     1295.89    115.96 o 
  12   1   0      537.61      283.73     84.01 o 
  13   1   0      813.72      505.92    142.49 o 
 -12   2   0     4959.77     4888.94    335.72 o 
 -11   2   0       10.45       93.84     67.71 o 
 -10   2   0     8793.46     9059.53    305.61 o 
  -9   2   0      449.79      297.78     71.02 o 
  -8   2   0     9617.81     9993.00    332.16 o 
  -7   2   0      807.44      954.09     75.22 o 
  -6   2   0     3296.98     3298.32    125.19 o 
  -5   2   0      455.71      488.94     63.37 o 
  -4   2   0     2765.67     2906.92     91.82 o 
  -3   2   0     5198.07     4988.87    116.36 o 
  -2   2   0    10331.96     8948.98    142.15 o 
  -1   2   0    45532.22    45274.44    348.59 o 
   0   2   0      280.19      407.00     24.15 o 
   1   2   0     1086.62     1093.99     37.89 o 
   2   2   0      136.79      143.74     27.43 o 
   3   2   0    21364.06    21690.71    379.42 o 
   4   2   0    11056.84    11216.39    162.78 o 
   5   2   0    25754.90    26802.07    360.10 o 
   6   2   0    10413.43    10379.95    218.50 o 
   7   2   0     7739.04     7661.14    183.51 o 
   8   2   0     7897.16     8244.12    209.13 o 
   9   2   0     2029.24     2247.85    178.86 o 
  10   2   0    13509.12    13993.04    421.56 o 
  11   2   0      266.61      201.72     72.00 o 
  12   2   0     1204.22     1517.46    297.73 o 
  13   2   0     2178.80     2219.63    397.37 o 
 -12   3   0     1145.18     1204.07    291.91 o 
 -11   3   0     1673.91     1666.21    187.82 o 
 -10   3   0     5123.31     5559.69    471.93 o 
  -9   3   0    19043.71    21109.15    677.80 o 
  -8   3   0     1389.59     1411.29    123.37 o 
  -7   3   0     4272.06     4356.20    170.63 o 
  -6   3   0     6025.04     5808.37    202.24 o 
  -5   3   0    14751.93    14114.40    266.64 o 
  -4   3   0     8462.03     8149.94    175.17 o 
  -3   3   0    31641.20    31920.46    474.06 o 
  -2   3   0      345.23      326.72     52.12 o 
  -1   3   0     1354.13     1348.06     73.09 o 
   0   3   0    21215.82    21471.67    266.31 o 
   1   3   0     2048.11     2164.78     59.95 o 
   2   3   0    46198.75    48929.98    532.62 o 
   3   3   0     7860.50     8013.56    116.55 o 
   4   3   0      150.63      171.03     22.15 o 
   5   3   0    11671.14    11423.14    189.06 o 
   6   3   0    36856.50    38231.52    389.12 o 
   7   3   0       19.12        6.66     40.28 o 
   8   3   0    16540.94    16926.24    342.08 o 
   9   3   0     3180.95     2970.40    143.19 o 
  10   3   0       82.44       69.89    100.35 o 
  11   3   0      128.51      179.64     48.02 o 
  12   3   0     1077.03      954.45    183.30 o 
  13   3   0     1433.58     1803.75    373.49 o 
 -11   4   0     4323.74     5276.95    364.06 o 
 -10   4   0     1727.15     1286.32    252.02 o 
  -9   4   0     2337.79     2483.49    308.17 o 
  -8   4   0     5219.06     4737.10    192.42 o 
  -7   4   0      762.41     1031.22     94.74 o 
  -6   4   0     1622.23     1488.93    121.52 o 
  -5   4   0    15859.37    15314.91    280.54 o 
  -4   4   0    13993.76    13398.82    279.40 o 
  -3   4   0     9825.67     8714.48    187.82 o 
  -2   4   0      132.79       82.17     37.95 o 
  -1   4   0    26993.79    25766.25    389.45 o 
   0   4   0    61398.61    60701.21    471.68 o 
   1   4   0     9990.51     9927.71    149.12 o 
   2   4   0      253.08      297.63     32.92 o 
   3   4   0     2888.09     2862.75     67.42 o 
   4   4   0    17260.69    18335.82    376.81 o 
   5   4   0     2970.88     2884.34     95.78 o 
   6   4   0    12123.12    12049.58    237.52 o 
   7   4   0     2895.87     2875.07    103.66 o 
   8   4   0     2412.51     2286.73     84.37 o 
   9   4   0      203.70      244.14     48.48 o 
  10   4   0     1063.35     1013.73     99.65 o 
  11   4   0     1930.62     1803.52    156.51 o 
  12   4   0      798.80      875.53    198.89 o 
  13   4   0       63.83      272.14    157.34 o 
 -11   5   0     1313.24     1342.92    208.23 o 
 -10   5   0     1928.58     1957.93    544.28 o 
  -9   5   0      889.56      752.80    184.62 o 
  -8   5   0      592.92      618.06    107.60 o 
  -7   5   0     2229.05     2128.48    138.00 o 
  -6   5   0    14707.61    15360.67    371.93 o 
  -5   5   0     1913.73     1741.67    152.51 o 
  -4   5   0     3055.98     3086.86    118.11 o 
  -3   5   0     2516.30     2288.57     93.86 o 
  -2   5   0    31602.20    30340.00    370.28 o 
  -1   5   0     6584.51     6563.85    173.56 o 
   0   5   0    17586.19    17262.17    297.33 o 
   1   5   0     2572.74     2233.73     73.31 o 
   2   5   0      899.82      888.21     50.18 o 
   3   5   0       42.65       53.68     26.77 o 
   4   5   0    34468.66    34778.82    375.98 o 
   5   5   0    31655.06    33530.86    342.19 o 
   6   5   0     2338.55     2189.93     65.29 o 
   7   5   0       36.06       54.81     24.07 o 
   8   5   0    12564.30    12458.80    268.50 o 
   9   5   0     3483.76     3517.88    143.96 o 
  10   5   0      505.58      474.50     73.31 o 
  11   5   0       39.77       95.26     58.34 o 
  12   5   0        8.77      122.40     67.28 o 
  13   5   0     1503.52     1380.78    299.44 o 
 -10   6   0      110.17      140.54    101.23 o 
  -9   6   0     2428.76     2606.32    315.09 o 
  -8   6   0     1766.10     1900.62    287.65 o 
  -7   6   0      675.09      591.99    119.99 o 
  -6   6   0     1873.92     1906.04    121.20 o 
  -5   6   0        9.99       22.94     56.66 o 
  -4   6   0     1720.33     1638.43    107.02 o 
  -3   6   0       12.14       62.62     42.70 o 
  -2   6   0     9062.49     8804.03    206.92 o 
  -1   6   0    29040.13    28535.26    332.43 o 
   0   6   0    14546.42    14185.37    233.49 o 
   1   6   0     7071.12     7149.29    148.30 o 
   2   6   0    28399.09    29811.76    346.86 o 
   3   6   0    43448.80    44946.20    562.16 o 
   4   6   0      205.87      326.85     45.78 o 
   5   6   0     7924.02     8203.73    172.77 o 
   6   6   0        2.20      100.71     25.00 o 
   7   6   0     9806.58    10128.47    301.79 o 
   8   6   0       13.99       20.45     24.29 o 
   9   6   0     2927.22     3099.47    167.18 o 
  10   6   0     1516.41     1509.54     76.77 o 
  11   6   0      351.30      312.14    103.07 o 
  12   6   0     1260.54      941.05    192.42 o 
  13   6   0     7895.86     7845.07    661.99 o 
 -10   7   0      873.94     1207.55    299.19 o 
  -9   7   0       70.25      117.17     77.80 o 
  -8   7   0     4531.11     4746.72    556.38 o 
  -7   7   0       97.51      201.91     74.06 o 
  -6   7   0     1769.19     1863.58    167.32 o 
  -5   7   0      417.81      478.97     75.86 o 
  -4   7   0    10077.60     9901.67    264.98 o 
  -3   7   0    18746.11    17769.98    359.21 o 
  -2   7   0     1146.02     1163.99    128.79 o 
  -1   7   0      125.31      186.53     40.16 o 
   0   7   0     1319.46     1474.87     76.37 o 
   1   7   0     2921.59     2861.84    117.46 o 
   2   7   0      640.44      474.82     53.65 o 
   3   7   0    17708.96    17467.39    313.59 o 
   4   7   0     3596.38     3630.17    107.13 o 
   5   7   0      790.20      947.37     61.87 o 
   6   7   0      292.94      288.51     36.96 o 
   7   7   0     2937.40     2757.36     91.64 o 
   8   7   0    23409.08    23722.54    478.35 o 
   9   7   0     1353.28     1453.58    134.11 o 
  10   7   0      819.53      818.82     96.79 o 
  11   7   0     8667.56     8673.74    354.51 o 
  12   7   0     7255.41     6849.32    678.85 o 
  13   7   0      538.06      317.40    163.27 o 
  -9   8   0     1365.39     1374.33    221.22 o 
  -8   8   0      306.35      270.94     92.87 o 
  -7   8   0     1320.16     1311.06    200.62 o 
  -6   8   0     3982.30     3415.85    296.94 o 
  -5   8   0    10470.84    10487.06    372.70 o 
  -4   8   0      286.18      266.21     64.28 o 
  -3   8   0     3411.73     3277.30    143.62 o 
  -2   8   0     1581.68     1427.70     92.04 o 
  -1   8   0     3924.30     3847.00    135.83 o 
   0   8   0      259.10      261.09     44.37 o 
   1   8   0    10578.67    10781.13    254.09 o 
   2   8   0      335.80      336.91     47.21 o 
   3   8   0     3478.24     3325.17    147.89 o 
   4   8   0       77.52      112.32     26.78 o 
   5   8   0     3012.91     3113.72    153.26 o 
   6   8   0     4512.83     4765.61    147.74 o 
   7   8   0      795.61      885.17     63.14 o 
   8   8   0     1363.48     1330.89     90.90 o 
   9   8   0      458.16      432.63     64.66 o 
  10   8   0     3443.39     3106.67    185.46 o 
  11   8   0      138.64      440.83    161.66 o 
  12   8   0     6042.81     6014.53    618.84 o 
  13   8   0      902.96      884.66    266.22 o 
  -8   9   0      967.97      672.46    211.48 o 
  -7   9   0     6395.45     6310.89    455.03 o 
  -6   9   0     4128.31     4354.55    397.38 o 
  -5   9   0      316.58      206.30     85.96 o 
  -4   9   0     2616.53     2346.27    149.85 o 
  -3   9   0     4006.78     3925.26    203.85 o 
  -2   9   0     5155.01     4799.25    212.54 o 
  -1   9   0     5287.54     5198.43    187.27 o 
   0   9   0    17084.49    16808.61    365.30 o 
   1   9   0      481.54      544.96     89.69 o 
   2   9   0     3971.45     4123.99    199.20 o 
   3   9   0    17950.51    18411.12    361.30 o 
   4   9   0    20936.58    21778.00    432.93 o 
   5   9   0      790.42      726.79     84.27 o 
   6   9   0       44.00      129.48     39.34 o 
   7   9   0       95.15       85.35     26.46 o 
   8   9   0     7324.58     7284.46    281.96 o 
   9   9   0       75.11      157.32     48.26 o 
  10   9   0     2725.21     3087.22    285.49 o 
  11   9   0     1135.18     1077.63    314.69 o 
  12   9   0      327.09      216.15    206.11 o 
  -7  10   0     3805.72     3611.82    389.65 o 
  -6  10   0     4750.57     4910.91    433.26 o 
  -5  10   0      785.52      931.80    187.06 o 
  -4  10   0       98.59      193.90     71.41 o 
  -3  10   0      367.09      325.63    102.00 o 
  -2  10   0    15330.61    15900.99    496.66 o 
  -1  10   0     7569.17     7500.77    291.60 o 
   0  10   0     2706.87     2623.01    159.83 o 
   1  10   0        1.39       -4.29     57.14 o 
   2  10   0    21314.06    21482.14    467.32 o 
   3  10   0    13173.77    13415.83    370.53 o 
   4  10   0     4439.70     4265.85    185.03 o 
   5  10   0     7451.48     7055.77    229.82 o 
   6  10   0     1333.10     1384.56    121.35 o 
   7  10   0      121.58       61.18     58.48 o 
   8  10   0     6489.27     6390.30    266.91 o 
   9  10   0     7907.00     7477.35    401.34 o 
  10  10   0      363.35      267.90     75.22 o 
  11  10   0      817.66      487.79    168.99 o 
  12  10   0      960.04      800.27    212.03 o 
  -6  11   0     1646.00     1337.43    278.36 o 
  -5  11   0        9.48      208.93     95.10 o 
  -4  11   0     1736.70     1760.76    251.48 o 
  -3  11   0      549.19      584.43    150.15 o 
  -2  11   0       66.67      -20.23     79.74 o 
  -1  11   0      950.85     1069.88    135.04 o 
   0  11   0      832.88      979.32    144.46 o 
   1  11   0     1517.79     1525.65    144.97 o 
   2  11   0     2658.73     2441.96    160.90 o 
   3  11   0    15197.49    16133.29    497.50 o 
   4  11   0     4141.18     3864.64    171.86 o 
   5  11   0     1520.07     1653.84    162.99 o 
   6  11   0        2.54      -24.71     51.39 o 
   7  11   0    11695.37    11834.14    393.27 o 
   8  11   0      309.24      267.52     54.43 o 
   9  11   0     2384.17     2226.08    183.92 o 
  10  11   0       26.53       -6.12    146.91 o 
  11  11   0     3224.75     2297.26    375.00 o 
  12  11   0     2131.92     2223.10    359.14 o 
  -5  12   0     3297.35     3543.25    371.57 o 
  -4  12   0      390.58      446.78    165.77 o 
  -3  12   0     1320.20     1504.21    184.51 o 
  -2  12   0     2504.42     2732.77    319.75 o 
  -1  12   0      596.58      466.13    175.92 o 
   0  12   0      424.36      306.72     88.11 o 
   1  12   0     2440.43     2923.39    245.21 o 
   2  12   0     2569.00     2634.40    217.50 o 
   3  12   0      965.38      895.75    125.20 o 
   4  12   0     1560.11     1428.93    140.33 o 
   5  12   0     4539.28     4645.81    310.75 o 
   6  12   0     3772.99     3648.52    201.41 o 
   7  12   0      299.99      206.89     80.07 o 
   8  12   0     2101.11     1960.06    191.64 o 
   9  12   0     1578.63     1395.27    137.43 o 
  10  12   0     2733.30     2829.90    353.22 o 
  11  12   0      751.94      918.58    285.39 o 
  -4  13   0      199.09      362.66    230.50 o 
  -3  13   0     1769.94     1859.54    315.49 o 
  -2  13   0      115.21      256.89    104.65 o 
  -1  13   0     8498.44     9571.39    590.01 o 
   0  13   0     2899.26     2859.27    369.98 o 
   1  13   0      152.40      172.31     81.10 o 
   2  13   0      107.25      329.39     99.44 o 
   3  13   0      414.03      235.27    218.76 o 
   4  13   0     3968.99     3970.27    307.66 o 
   5  13   0       16.38       60.57     65.90 o 
   6  13   0     3197.53     2693.61    241.07 o 
   7  13   0       13.43      156.30     71.77 o 
   8  13   0     1579.05     1419.40    205.81 o 
   9  13   0      191.01       -3.71    144.40 o 
  10  13   0     2079.08     1465.98    252.88 o 
  -2  14   0     3964.42     4130.86    391.51 o 
  -1  14   0       62.69      148.45    136.51 o 
   0  14   0     3385.49     3581.88    536.91 o 
   1  14   0       65.81      159.09     82.64 o 
   2  14   0     4385.63     4734.68    427.03 o 
   3  14   0        2.32      193.33     48.52 o 
   4  14   0     3488.40     3457.46    380.48 o 
   5  14   0      451.65      483.48    141.84 o 
   6  14   0      375.24      210.51    190.46 o 
   7  14   0      311.12      166.18    166.38 o 
   8  14   0     4632.42     4394.12    341.28 o 
   9  14   0     2068.63     1862.25    344.39 o 
   0  15   0      827.18     1063.62    234.11 o 
   1  15   0      350.48      355.23    113.53 o 
   2  15   0     2567.22     2481.93    275.12 o 
   3  15   0     5321.97     5816.29    534.70 o 
   4  15   0        5.54      126.22     93.91 o 
   5  15   0       84.59      -14.31    132.06 o 
   6  15   0     1804.87     1440.47    203.33 o 
   7  15   0     2369.36     2039.39    240.87 o 
  -7 -15   1     1288.20     1174.60    187.93 o 
  -6 -15   1      242.62      218.35     72.37 o 
  -5 -15   1      936.45      866.70    240.38 o 
  -4 -15   1      430.07      283.87     94.29 o 
  -3 -15   1       38.40      139.65    111.77 o 
  -2 -15   1     3172.73     3679.12    603.09 o 
  -1 -15   1     1658.27     1779.90    236.73 o 
   0 -15   1       97.30      245.97    224.28 o 
  -9 -14   1     1337.23     1105.63    228.69 o 
  -8 -14   1      286.00      106.77    112.19 o 
  -7 -14   1     2312.92     2183.26    432.10 o 
  -6 -14   1        0.01      -38.56     95.06 o 
  -5 -14   1     1196.83      953.70    187.67 o 
  -4 -14   1      257.22      356.81    126.21 o 
  -3 -14   1     4022.26     4234.36    358.96 o 
  -2 -14   1      147.60      115.58    103.83 o 
  -1 -14   1     1734.18     1767.65    234.61 o 
   0 -14   1      172.27      111.33    153.68 o 
   1 -14   1     2069.10     1692.43    346.10 o 
   2 -14   1     1413.54     1438.07    344.59 o 
 -10 -13   1      256.98      282.38    152.53 o 
  -9 -13   1     1204.70     1135.43    232.20 o 
  -8 -13   1     1016.04     1103.66    203.82 o 
  -7 -13   1       96.98      145.79     71.41 o 
  -6 -13   1      291.30      259.11     82.21 o 
  -5 -13   1     7748.21     7183.84    526.27 o 
  -4 -13   1     1724.30     1837.24    452.32 o 
  -3 -13   1      135.05       37.35     74.28 o 
  -2 -13   1      194.43      193.58     84.39 o 
  -1 -13   1      575.25      669.78    140.92 o 
   0 -13   1     5963.32     6339.02    721.12 o 
   1 -13   1       31.15      221.20     60.07 o 
   2 -13   1     1295.34     1373.78    205.77 o 
   3 -13   1        5.72      192.92    108.44 o 
   4 -13   1     1670.85     2149.38    243.34 o 
 -11 -12   1     5814.64     6069.12    654.67 o 
 -10 -12   1     4276.26     3896.09    421.86 o 
  -9 -12   1       62.19       51.36     85.75 o 
  -8 -12   1       18.84      -16.50    146.61 o 
  -7 -12   1     3351.61     3267.70    233.88 o 
  -6 -12   1     2587.39     2490.47    185.54 o 
  -5 -12   1      265.59      160.89     48.00 o 
  -4 -12   1      860.66      831.99    171.22 o 
  -3 -12   1     3437.21     3208.04    217.48 o 
  -2 -12   1     3196.87     3033.04    260.80 o 
  -1 -12   1      412.29      470.56    244.20 o 
   0 -12   1      447.91      350.05     94.20 o 
   1 -12   1     3689.50     3493.55    344.10 o 
   2 -12   1      230.91      400.20    112.50 o 
   3 -12   1       40.28      120.12    107.14 o 
   4 -12   1     4491.65     4579.89    423.51 o 
   5 -12   1     2253.81     2099.25    313.54 o 
 -11 -11   1       42.96       -4.52    170.89 o 
 -10 -11   1     1017.42     1130.21    327.23 o 
  -9 -11   1      502.16      426.97     99.15 o 
  -8 -11   1     9386.55     9673.79    327.35 o 
  -7 -11   1       81.42      123.85     56.09 o 
  -6 -11   1     6802.04     6696.47    262.52 o 
  -5 -11   1        0.34       65.23     36.80 o 
  -4 -11   1     1643.54     1856.90    154.53 o 
  -3 -11   1      763.39      905.16    101.37 o 
  -2 -11   1    13718.93    14435.72    459.39 o 
  -1 -11   1     7354.70     7523.88    473.34 o 
   0 -11   1      361.86      402.28    118.94 o 
   1 -11   1      498.71      398.31    125.72 o 
   2 -11   1     3291.99     3489.94    291.45 o 
   3 -11   1     2162.43     2537.53    381.46 o 
   4 -11   1        1.29      168.73     61.78 o 
   5 -11   1     1699.05     1708.09    220.56 o 
   6 -11   1      238.93      293.41    125.48 o 
   7 -11   1     1936.98     2147.59    260.22 o 
 -12 -10   1     2844.15     3006.81    437.21 o 
 -11 -10   1      798.52     1421.52    261.51 o 
 -10 -10   1      780.42      632.49    353.12 o 
  -9 -10   1       28.69       33.28     22.04 o 
  -8 -10   1    11688.33    11439.95    364.81 o 
  -7 -10   1    10549.99    10796.26    331.22 o 
  -6 -10   1       27.16      111.63    978.21 o 
  -5 -10   1     1057.07     1147.13     86.90 o 
  -4 -10   1    14387.72    14673.96    311.58 o 
  -3 -10   1    22502.95    23790.83    508.04 o 
  -2 -10   1      542.34      548.74     99.14 o 
  -1 -10   1     2007.88     2084.93    127.27 o 
   0 -10   1      225.54      274.28     80.29 o 
   1 -10   1     9588.92     9433.41    369.79 o 
   2 -10   1     1241.14     1320.15    229.71 o 
   3 -10   1     9506.70     9356.79    433.27 o 
   4 -10   1      110.18      168.81     77.18 o 
   5 -10   1      138.14      245.47    108.43 o 
   6 -10   1       78.18      199.70     82.11 o 
   7 -10   1     2379.41     2178.95    374.80 o 
   8 -10   1     3018.52     2890.76    493.96 o 
 -12  -9   1       92.75     -119.01    159.95 o 
 -11  -9   1      604.67      797.16    208.52 o 
 -10  -9   1     2687.59     2517.12    342.99 o 
  -9  -9   1     3647.50     3845.36    168.34 o 
  -8  -9   1     1143.07     1210.43     94.65 o 
  -7  -9   1      328.23      251.66     49.18 o 
  -6  -9   1      844.99      813.09     99.53 o 
  -5  -9   1     6889.00     6847.07    184.71 o 
  -4  -9   1     2079.11     2114.37    179.69 o 
  -3  -9   1    13127.86    13435.95    286.53 o 
  -2  -9   1    21328.17    22356.65    426.20 o 
  -1  -9   1     1702.46     1597.12     91.35 o 
   0  -9   1      102.27       48.16     68.07 o 
   1  -9   1    16273.64    16661.57    390.39 o 
   2  -9   1     5085.46     5042.58    257.82 o 
   3  -9   1     4267.30     4072.53    202.71 o 
   4  -9   1     1456.26     1322.75    140.67 o 
   5  -9   1     5968.81     5624.80    454.22 o 
   6  -9   1     3363.68     3262.27    250.03 o 
   7  -9   1      169.37      282.45     96.23 o 
   8  -9   1     1413.36     1274.35    202.18 o 
 -13  -8   1     5109.89     4770.62    544.99 o 
 -12  -8   1      137.96      137.38    153.93 o 
 -11  -8   1     7230.08     6495.70    671.12 o 
 -10  -8   1      280.42      217.85    149.92 o 
  -9  -8   1     1185.43     1345.36    198.79 o 
  -8  -8   1      524.88      479.09    188.10 o 
  -7  -8   1     5040.03     5026.35    187.49 o 
  -6  -8   1       10.95       85.69     58.32 o 
  -5  -8   1     1835.28     1928.01    110.17 o 
  -4  -8   1     2117.93     2195.96     88.84 o 
  -3  -8   1      225.49      311.09     43.24 o 
  -2  -8   1    13471.13    13475.52    253.84 o 
  -1  -8   1     2200.11     2087.35     98.71 o 
   0  -8   1     9015.05     8756.03    200.18 o 
   1  -8   1      508.93      390.12     69.73 o 
   2  -8   1     7701.66     7413.38    210.61 o 
   3  -8   1      513.72      532.40     71.67 o 
   4  -8   1    10672.85    10732.17    426.61 o 
   5  -8   1     3301.26     2590.33    173.49 o 
   6  -8   1    10572.72    10464.53    547.45 o 
   7  -8   1     2763.58     2729.44    279.73 o 
   8  -8   1     1776.19     1474.80    230.17 o 
   9  -8   1      329.31      371.18    152.64 o 
 -13  -7   1     7253.74     6460.67    655.47 o 
 -12  -7   1     8404.66     8242.24    783.41 o 
 -11  -7   1      854.86      766.76    262.91 o 
 -10  -7   1      182.60      105.26     99.44 o 
  -9  -7   1     7720.07     7473.08    568.17 o 
  -8  -7   1     1503.47     1486.61     99.78 o 
  -7  -7   1     3733.26     3778.89    149.61 o 
  -6  -7   1     6898.17     7370.37    167.93 o 
  -5  -7   1       13.39       44.92     34.82 o 
  -4  -7   1      283.40      228.05     56.31 o 
  -3  -7   1     1571.00     1619.39     80.02 o 
  -2  -7   1    14164.10    14237.86    321.93 o 
  -1  -7   1    12610.62    13080.62    265.92 o 
   0  -7   1     1457.60     1224.70     79.84 o 
   1  -7   1      556.64      487.71     46.23 o 
   2  -7   1    11036.80    10837.79    225.75 o 
   3  -7   1    12007.54    11403.40    276.55 o 
   4  -7   1       97.74      198.59     50.12 o 
   5  -7   1     1516.08     1716.65    144.45 o 
   6  -7   1      271.81      260.01     86.74 o 
   7  -7   1     2750.17     2805.28    266.90 o 
   8  -7   1      395.76      532.85    125.63 o 
   9  -7   1     6137.28     6698.61    623.51 o 
  10  -7   1       96.16      134.96     95.53 o 
 -13  -6   1      469.76      236.42     90.91 o 
 -12  -6   1     5342.51     5879.36    649.85 o 
 -11  -6   1     1472.27     1924.57    305.16 o 
 -10  -6   1       44.68      140.49    107.97 o 
  -9  -6   1     7421.53     7920.36    484.68 o 
  -8  -6   1    49733.40    48529.55   1612.54 o 
  -7  -6   1     9594.80     9215.48    244.24 o 
  -6  -6   1     1033.38     1113.65     82.03 o 
  -5  -6   1      775.10      758.81     50.09 o 
  -4  -6   1    33533.21    34440.61    355.34 o 
  -3  -6   1    13682.99    13431.21    281.81 o 
  -2  -6   1     4150.70     4207.49    111.63 o 
  -1  -6   1      572.55      659.15     50.37 o 
   0  -6   1     5489.98     4817.99    122.96 o 
   1  -6   1       40.32       92.34     35.36 o 
   2  -6   1     8572.92     8279.61    206.52 o 
   3  -6   1    35169.45    35728.02    446.88 o 
   4  -6   1    11287.09    11031.67    383.00 o 
   5  -6   1      839.94      919.15     78.90 o 
   6  -6   1     5759.74     5389.50    375.01 o 
   7  -6   1     6283.24     5815.31    290.01 o 
   8  -6   1     1624.43     2213.79    257.03 o 
   9  -6   1       47.30       86.26     76.50 o 
  10  -6   1      182.72       78.61    124.64 o 
 -13  -5   1     4700.29     4516.74    500.03 o 
 -12  -5   1      249.32      227.99    236.52 o 
 -11  -5   1     1041.76      847.74    101.83 o 
 -10  -5   1     2323.09     2307.38     85.03 o 
  -9  -5   1     4889.27     4406.17    271.10 o 
  -8  -5   1     1346.09     1336.53     63.09 o 
  -7  -5   1    13213.72    13389.12    300.77 o 
  -6  -5   1     1600.07     1641.16     53.55 o 
  -5  -5   1    21208.80    21231.88    343.86 o 
  -4  -5   1    11651.03    12229.08    322.30 o 
  -3  -5   1    28344.22    27960.97    339.58 o 
  -2  -5   1     4591.02     4563.98    105.16 o 
  -1  -5   1       95.35      123.23     29.85 o 
   0  -5   1    38267.41    38069.86    574.48 o 
   1  -5   1    61681.26    61393.21    669.39 o 
   2  -5   1     6995.92     6544.42    155.93 o 
   3  -5   1     1131.29     1134.27     85.62 o 
   4  -5   1      309.67      253.66     50.75 o 
   5  -5   1     3171.02     2944.20    137.13 o 
   6  -5   1     2292.74     2198.55    118.27 o 
   7  -5   1     3618.28     3706.33    176.80 o 
   8  -5   1      421.68      406.40     82.74 o 
   9  -5   1      466.21      275.03     65.78 o 
  10  -5   1      339.99      223.63    133.47 o 
  11  -5   1     2325.18     2296.71    283.99 o 
 -13  -4   1      109.16      294.92    119.31 o 
 -12  -4   1       66.73      160.49     48.64 o 
 -11  -4   1      179.70      170.23     91.43 o 
 -10  -4   1     1071.22      799.29     85.93 o 
  -9  -4   1     2144.11     2122.16    102.26 o 
  -8  -4   1       96.58      125.51     67.90 o 
  -7  -4   1     1238.42     1287.02    100.19 o 
  -6  -4   1        9.04      105.20     46.40 o 
  -5  -4   1    24445.46    24897.67    510.49 o 
  -4  -4   1    15473.12    15329.77    212.53 o 
  -3  -4   1      133.19      128.35     28.69 o 
  -2  -4   1     4772.79     4784.81     96.14 o 
  -1  -4   1    11071.50    10437.96    138.14 o 
   0  -4   1     5595.70     5322.17    111.92 o 
   1  -4   1     3551.81     3367.99     90.61 o 
   2  -4   1    40633.27    39610.04    436.04 o 
   3  -4   1      519.48      391.96    116.40 o 
   4  -4   1     9590.58     9690.82    225.41 o 
   5  -4   1     8174.82     8083.72    284.24 o 
   6  -4   1    20528.82    20447.18    416.67 o 
   7  -4   1      474.69      391.16     97.76 o 
   8  -4   1     1849.97     1983.63    134.02 o 
   9  -4   1     6749.54     6976.46    431.81 o 
  10  -4   1     6858.00     7921.66    429.66 o 
  11  -4   1       74.21      286.82    162.80 o 
  12  -4   1      379.65      311.90    142.73 o 
 -13  -3   1     2963.31     2899.34    372.49 o 
 -12  -3   1     2495.23     2367.95    323.21 o 
 -11  -3   1     3925.57     3980.41    188.75 o 
 -10  -3   1        8.88      109.80     39.81 o 
  -9  -3   1      453.22      411.79     58.58 o 
  -8  -3   1      223.77      185.27     37.93 o 
  -7  -3   1    12065.56    11823.37    212.56 o 
  -6  -3   1     6705.73     6717.97    101.60 o 
  -5  -3   1      181.78      166.00     17.62 o 
  -4  -3   1      214.38      143.04     19.27 o 
  -3  -3   1     3293.24     3258.08     54.08 o 
  -2  -3   1      712.00      879.67     48.25 o 
  -1  -3   1     4449.86     4993.66     91.91 o 
   0  -3   1    19372.43    19618.54    300.90 o 
   1  -3   1    23251.97    22843.65    293.15 o 
   2  -3   1     3090.54     2917.93     82.57 o 
   3  -3   1     3721.70     3382.82    107.87 o 
   4  -3   1    17698.64    17130.44    404.12 o 
   5  -3   1    16929.34    16432.29    320.02 o 
   6  -3   1     7708.00     7550.44    199.38 o 
   7  -3   1       45.61      119.35     53.75 o 
   8  -3   1     7134.66     7403.90    342.29 o 
   9  -3   1     3783.83     3909.72    191.82 o 
  10  -3   1     3728.87     3553.89    297.68 o 
  11  -3   1     6180.34     7245.99    505.84 o 
  12  -3   1      143.58      139.67    112.19 o 
 -13  -2   1     1409.22     1574.05    314.09 o 
 -12  -2   1     1104.83      825.63    199.14 o 
 -11  -2   1     4194.89     4496.56    309.20 o 
 -10  -2   1      415.06      526.70     81.54 o 
  -9  -2   1    13204.45    13872.10    327.10 o 
  -8  -2   1    20754.69    22039.38    490.31 o 
  -7  -2   1      447.29      413.72     53.15 o 
  -6  -2   1      342.81      424.31     49.08 o 
  -5  -2   1     7108.47     7376.45    136.53 o 
  -4  -2   1     3528.85     3218.13    166.34 o 
  -3  -2   1     2000.35     1902.15     72.81 o 
  -2  -2   1     2658.14     2946.23     88.86 o 
  -1  -2   1       47.36       62.04     21.12 o 
   0  -2   1    40893.43    40085.29    302.07 o 
   1  -2   1     1348.93     1265.49     72.25 o 
   2  -2   1    17108.17    15801.08    221.60 o 
   3  -2   1     1930.04     1944.15     79.58 o 
   4  -2   1      726.74      688.30     66.66 o 
   5  -2   1      173.75      214.52     39.81 o 
   6  -2   1     2468.16     2758.07    139.54 o 
   7  -2   1    13650.31    14263.13    318.59 o 
   8  -2   1      624.27      626.40     97.16 o 
   9  -2   1    13036.82    13404.67    614.77 o 
  10  -2   1      463.37      429.90    153.15 o 
  11  -2   1     4668.79     4991.62    336.18 o 
  12  -2   1      334.37       18.00    105.58 o 
 -13  -1   1      840.25      513.78    271.04 o 
 -12  -1   1       25.35       76.06     88.16 o 
 -11  -1   1     3374.81     3562.66    193.07 o 
 -10  -1   1    19276.47    20258.06    577.79 o 
  -9  -1   1     1161.40      976.72     85.87 o 
  -8  -1   1    19491.69    20014.17    412.82 o 
  -7  -1   1     1431.20     1703.42    101.30 o 
  -6  -1   1     2652.06     2361.32     94.66 o 
  -5  -1   1     1213.83     1539.64     65.59 o 
  -4  -1   1    14216.55    14160.68    261.87 o 
  -3  -1   1      144.88      214.81     28.79 o 
  -2  -1   1    21043.47    22487.68    242.06 o 
   2  -1   1    17034.33    15690.40    211.40 o 
   3  -1   1     2220.31     1895.99     73.31 o 
   4  -1   1    32609.54    31913.05    325.81 o 
   5  -1   1     8019.87     8113.24    197.16 o 
   6  -1   1     1289.09     1315.53     89.27 o 
   7  -1   1     2274.39     2407.94    113.87 o 
   8  -1   1     5362.17     5436.18    187.38 o 
   9  -1   1     2127.45     2216.51    150.83 o 
  10  -1   1     4340.53     4687.72    255.36 o 
  11  -1   1     5555.72     5618.91    366.32 o 
  12  -1   1     4346.58     4980.34    436.84 o 
  13  -1   1       18.40      167.55    113.74 o 
 -13   0   1      393.29      232.91     98.24 o 
 -12   0   1     1297.71     1263.89    211.88 o 
 -11   0   1      203.23      243.34     87.65 o 
 -10   0   1    15589.05    17119.43    552.51 o 
  -9   0   1    12078.84    12389.79    310.25 o 
  -8   0   1       68.23      141.13     50.51 o 
  -7   0   1       52.36      108.32     28.20 o 
  -6   0   1    25390.77    27510.53    472.42 o 
  -5   0   1    31430.65    31000.07    420.52 o 
  -4   0   1    12345.54    11786.50    228.10 o 
  -3   0   1      631.90      726.51     75.42 o 
  -2   0   1     4538.64     3727.97     63.71 o 
   2   0   1     8271.84     8389.17    135.34 o 
   3   0   1     1117.16     1384.16     99.02 o 
   4   0   1    25676.68    23980.86    260.46 o 
   5   0   1    45573.17    43847.73    492.53 o 
   6   0   1    23118.26    23154.64    414.38 o 
   7   0   1      404.76      635.36     79.11 o 
   8   0   1     1076.62      967.99     83.06 o 
   9   0   1     8829.78     9356.34    300.92 o 
  10   0   1    11280.56    12432.07    416.37 o 
  11   0   1     1083.75     1127.43    137.12 o 
  12   0   1     1807.26     1969.89    141.55 o 
  13   0   1       61.95      158.68    120.12 o 
 -12   1   1     5212.67     4985.49    466.01 o 
 -11   1   1    10743.04    11545.60    423.52 o 
 -10   1   1      987.84     1064.51    121.79 o 
  -9   1   1     4145.25     4519.49    188.10 o 
  -8   1   1     3217.13     3218.10    157.23 o 
  -7   1   1      311.88      305.65     57.13 o 
  -6   1   1      342.69      257.15     63.19 o 
  -5   1   1     3934.66     3684.73    105.99 o 
  -4   1   1      365.70      272.67     42.30 o 
  -3   1   1     1359.89     1472.81     66.39 o 
  -2   1   1     8083.95     7683.93    132.24 o 
  -1   1   1    23671.28    21488.74    521.25 o 
   2   1   1     9004.33     7918.84    109.05 o 
   3   1   1   100668.37    96362.93    689.93 o 
   4   1   1    63708.41    62345.36    576.31 o 
   5   1   1     1285.61     1248.83     67.81 o 
   6   1   1    23498.11    22651.76    397.83 o 
   7   1   1      309.65      288.30     44.22 o 
   8   1   1     9313.31     9378.80    242.58 o 
   9   1   1       48.28       67.97     74.88 o 
  10   1   1    13940.56    14893.46    459.51 o 
  11   1   1     3643.07     3751.34    210.28 o 
  12   1   1       74.81      232.79     71.67 o 
  13   1   1       89.40      162.79     97.09 o 
 -12   2   1       57.82      200.84    108.07 o 
 -11   2   1     5602.21     5806.19    315.48 o 
 -10   2   1      332.15      350.29    135.09 o 
  -9   2   1     6335.67     7050.56    345.43 o 
  -8   2   1     6545.04     6709.49    269.49 o 
  -7   2   1     2431.75     2236.47    109.69 o 
  -6   2   1     1030.66     1407.99    113.42 o 
  -5   2   1     3733.27     3513.47    118.71 o 
  -4   2   1      926.78     1105.11     91.52 o 
  -3   2   1    17030.92    15731.81    226.03 o 
  -2   2   1    26543.53    25436.52    282.77 o 
  -1   2   1     2996.26     3105.10     58.49 o 
   0   2   1    19356.85    18843.97    220.17 o 
   1   2   1    10493.38    10737.97    138.93 o 
   2   2   1      299.72      464.30     31.90 o 
   3   2   1     2065.13     2271.73     62.72 o 
   4   2   1    24331.79    24349.01    414.33 o 
   5   2   1    17834.56    17789.22    264.71 o 
   6   2   1    28921.16    29289.36    606.44 o 
   7   2   1    23267.08    22961.38    297.72 o 
   8   2   1     8157.17     7919.61    206.02 o 
   9   2   1    19657.71    20396.45    404.66 o 
  10   2   1       16.06       16.73    113.67 o 
  11   2   1     1851.38     2008.76    157.18 o 
  12   2   1     2083.29     2594.91    320.47 o 
  13   2   1     2139.33     2334.40    257.07 o 
 -12   3   1      694.73      679.64    175.92 o 
 -11   3   1     3257.51     3552.56    331.05 o 
 -10   3   1     5579.59     5786.94    370.23 o 
  -9   3   1     1526.75     1769.64    133.13 o 
  -8   3   1    14948.27    15777.92    386.61 o 
  -7   3   1     2980.92     3398.36    159.78 o 
  -6   3   1     2109.12     2249.18    143.33 o 
  -5   3   1    12208.12    11869.41    254.65 o 
  -4   3   1    52465.55    50483.06    522.70 o 
  -3   3   1      787.67      726.00     65.91 o 
  -2   3   1     2336.06     1970.58     65.87 o 
  -1   3   1      571.28      589.75     44.79 o 
   0   3   1    19783.99    20250.55    254.42 o 
   1   3   1      395.90      707.39     61.42 o 
   2   3   1       47.61      124.92     29.44 o 
   3   3   1     1361.54     1450.16     49.77 o 
   4   3   1      483.91      579.55     48.46 o 
   5   3   1     3676.53     3568.24     79.13 o 
   6   3   1     7823.64     7728.51    166.82 o 
   7   3   1    43946.59    45431.05    484.93 o 
   8   3   1     2433.98     2350.22    116.00 o 
   9   3   1     2834.53     2948.04    133.44 o 
  10   3   1      252.61      174.29     72.28 o 
  11   3   1     2413.85     2409.34    176.49 o 
  12   3   1     1773.85     1747.82    193.82 o 
  13   3   1     2497.35     2665.88    263.46 o 
 -11   4   1      284.25      297.53     74.41 o 
 -10   4   1     9665.60     9755.59    643.23 o 
  -9   4   1     9273.34     9487.02    415.87 o 
  -8   4   1      257.42      240.95     60.87 o 
  -7   4   1      295.73      395.14     67.38 o 
  -6   4   1    21812.23    23021.82    476.47 o 
  -5   4   1    21069.58    21552.04    372.79 o 
  -4   4   1    24827.18    23848.44    414.95 o 
  -3   4   1    25040.77    24893.12    357.40 o 
  -2   4   1    11024.60    10560.13    189.78 o 
  -1   4   1      115.80      129.09     24.11 o 
   0   4   1    16048.67    15957.22    218.43 o 
   1   4   1     4752.56     4781.04     94.98 o 
   2   4   1    23215.57    23666.65    281.81 o 
   3   4   1      523.08      432.13     36.28 o 
   4   4   1     9305.66     8895.29    180.65 o 
   5   4   1    50098.88    51398.12    524.48 o 
   6   4   1    11577.79    11605.34    230.41 o 
   7   4   1      353.72      461.96     54.05 o 
   8   4   1       53.74      117.19     26.73 o 
   9   4   1     2519.35     2328.88    118.71 o 
  10   4   1      474.25      469.02     84.02 o 
  11   4   1     2175.36     2290.89    159.82 o 
  12   4   1     4991.94     4730.08    325.67 o 
  13   4   1     1574.62     1364.99    330.54 o 
 -11   5   1      595.53      547.60    162.01 o 
 -10   5   1       43.82      -16.56    138.73 o 
  -9   5   1     1232.11     1329.72    207.24 o 
  -8   5   1      301.09      136.55     64.72 o 
  -7   5   1     1598.35     1789.48    182.81 o 
  -6   5   1     2776.82     2865.76    148.58 o 
  -5   5   1    19689.11    19808.26    495.32 o 
  -4   5   1     3200.40     3043.65    113.02 o 
  -3   5   1    10539.75    10003.94    219.51 o 
  -2   5   1     1303.44     1490.08    150.36 o 
  -1   5   1    16719.30    15520.04    240.77 o 
   0   5   1    10526.41     9757.08    176.07 o 
   1   5   1      413.81      578.82     49.09 o 
   2   5   1     1739.17     1661.83     63.32 o 
   3   5   1    33515.83    35141.76    406.42 o 
   4   5   1    12770.12    13470.05    272.70 o 
   5   5   1     7899.01     7472.78    289.65 o 
   6   5   1    29544.68    30688.62    348.26 o 
   7   5   1       68.47       94.35     20.14 o 
   8   5   1       50.91       49.28     48.03 o 
   9   5   1     2098.05     2239.64    110.42 o 
  10   5   1     6060.89     6164.96    235.73 o 
  11   5   1        3.33      -20.64     52.07 o 
  12   5   1     1132.24     1126.97    207.02 o 
  13   5   1        2.89      145.80    161.36 o 
 -10   6   1        4.91      -16.97    175.21 o 
  -9   6   1      140.41      109.19    198.34 o 
  -8   6   1      676.63      808.52    162.38 o 
  -7   6   1     1503.60     1574.20    125.19 o 
  -6   6   1      303.97      341.56     55.04 o 
  -5   6   1     2103.39     2054.90    117.55 o 
  -4   6   1       47.60      137.40     41.72 o 
  -3   6   1     4426.56     4458.22    141.94 o 
  -2   6   1    11715.42    10929.53    230.78 o 
  -1   6   1     7818.02     7222.70    194.97 o 
   0   6   1     4511.85     4569.60    130.53 o 
   1   6   1       71.83       90.59     33.11 o 
   2   6   1     4965.32     4971.03    118.70 o 
   3   6   1     6137.29     5587.58    128.09 o 
   4   6   1    49451.93    51976.41    502.19 o 
   5   6   1     6998.69     7131.98    125.33 o 
   6   6   1     2155.17     2186.37     83.99 o 
   7   6   1      132.06      212.68     38.99 o 
   8   6   1    15005.06    15805.17    415.92 o 
   9   6   1     3132.25     3005.07    129.82 o 
  10   6   1     1154.43     1155.02     83.90 o 
  11   6   1       86.58      132.12     40.34 o 
  12   6   1     4913.96     4637.85    267.23 o 
  13   6   1     1834.14     1787.89    356.94 o 
 -10   7   1      386.72      149.55    149.77 o 
  -9   7   1     3685.12     3986.31    377.19 o 
  -8   7   1      106.97      156.32     90.78 o 
  -7   7   1     2730.95     2938.93    339.83 o 
  -6   7   1     1066.81     1061.55    121.60 o 
  -5   7   1     3690.19     3536.63    236.31 o 
  -4   7   1     7650.84     7470.00    208.14 o 
  -3   7   1      163.92      155.95     35.59 o 
  -2   7   1     2248.67     2371.99     93.56 o 
  -1   7   1     1501.02     1303.74     88.47 o 
   0   7   1       64.19       64.52     47.12 o 
   1   7   1      958.10      909.77     69.82 o 
   2   7   1    15062.87    15212.20    281.62 o 
   3   7   1     6083.15     6162.33    126.37 o 
   4   7   1      129.85      104.23     32.13 o 
   5   7   1       87.17      127.19     27.22 o 
   6   7   1     3005.31     2861.87     97.15 o 
   7   7   1     5790.25     6018.71    161.97 o 
   8   7   1       24.26       43.26     33.85 o 
   9   7   1     5277.49     5994.08    243.97 o 
  10   7   1       86.21      143.53     46.57 o 
  11   7   1     3068.72     3122.77    169.49 o 
  12   7   1     1975.48     1530.08    149.74 o 
  13   7   1     6463.49     5159.27    500.13 o 
  -9   8   1        3.09      159.73    203.50 o 
  -8   8   1     1595.48     1380.30    204.80 o 
  -7   8   1     1878.32     1611.03    468.47 o 
  -6   8   1     7859.63     8385.49    419.78 o 
  -5   8   1      119.12      150.51     74.74 o 
  -4   8   1     1456.59     1544.03    124.79 o 
  -3   8   1      186.78      150.05     41.00 o 
  -2   8   1      799.06      790.98     69.71 o 
  -1   8   1       26.13      143.19     43.49 o 
   0   8   1    26126.03    26744.00    524.25 o 
   1   8   1     1133.43     1157.20    135.61 o 
   2   8   1     4441.02     4381.39    126.85 o 
   3   8   1       94.82      120.86     45.28 o 
   4   8   1     6026.90     5989.01    166.30 o 
   5   8   1     3837.79     4071.46    143.81 o 
   6   8   1      434.51      335.89     45.69 o 
   7   8   1      152.65      128.18     50.53 o 
   8   8   1        0.66      118.42     71.05 o 
   9   8   1      872.98      812.66    115.17 o 
  10   8   1      378.91      414.43    130.54 o 
  11   8   1     8000.88     7817.43    348.98 o 
  12   8   1     4916.58     4858.43    599.07 o 
  13   8   1     1013.26     1188.72    318.90 o 
  -8   9   1     1242.64     1277.10    273.45 o 
  -7   9   1       22.94       92.06    182.53 o 
  -6   9   1     6593.60     6691.72    863.34 o 
  -5   9   1    13432.55    13708.18    515.09 o 
  -4   9   1      660.93      736.37    202.60 o 
  -3   9   1      285.21      220.28     95.91 o 
  -2   9   1    12781.56    12512.02    288.50 o 
  -1   9   1    12055.86    10791.13    656.13 o 
   0   9   1      435.36      463.58     56.13 o 
   1   9   1     7319.38     7250.08    233.10 o 
   2   9   1     8232.90     8329.18    209.28 o 
   3   9   1    16567.36    16631.26    337.60 o 
   4   9   1      763.32      861.85     84.61 o 
   5   9   1     2974.35     3032.32    139.37 o 
   6   9   1     1919.10     2018.77    125.26 o 
   7   9   1     1353.05     1249.00     93.10 o 
   8   9   1     2507.41     2259.62    124.25 o 
   9   9   1     9925.03     9896.11    326.43 o 
  10   9   1     8872.35     9089.49    470.84 o 
  11   9   1       96.17      139.06     63.21 o 
  12   9   1     1208.58      679.55    286.29 o 
  13   9   1      172.39      323.22    151.83 o 
  -7  10   1     4568.28     4905.76    469.58 o 
  -6  10   1       11.93      283.56    116.58 o 
  -5  10   1     1381.83     1752.98    405.96 o 
  -4  10   1      409.13      288.25     81.33 o 
  -3  10   1     2094.22     1969.02    158.82 o 
  -2  10   1       31.24      151.01     82.34 o 
  -1  10   1     8717.07     8660.82    372.89 o 
   0  10   1     1230.94     1108.16    179.72 o 
   1  10   1      236.61      199.28     56.28 o 
   2  10   1       75.32      169.64     53.74 o 
   3  10   1    25996.50    25984.97    545.97 o 
   4  10   1    29623.20    30642.09    625.44 o 
   5  10   1      531.09      478.85     51.56 o 
   6  10   1      181.70      169.37     50.29 o 
   7  10   1     8296.84     8073.31    326.14 o 
   8  10   1     5068.04     4875.51    220.98 o 
   9  10   1     1111.16      901.73    123.51 o 
  10  10   1     5691.86     5601.95    332.57 o 
  11  10   1      175.39      286.29    157.85 o 
  12  10   1      734.39      824.05    306.76 o 
  -6  11   1      572.99      648.04    256.70 o 
  -5  11   1      500.77      477.68    183.74 o 
  -4  11   1      566.77      721.56    173.45 o 
  -3  11   1     4390.35     4346.55    391.14 o 
  -2  11   1     2274.78     2245.72    208.42 o 
  -1  11   1      129.55       49.48     77.54 o 
   0  11   1     2890.96     2700.13    241.53 o 
   1  11   1     2854.13     2635.85    149.26 o 
   2  11   1     5998.73     5586.02    211.51 o 
   3  11   1      321.33      282.36     61.05 o 
   4  11   1     8802.85     8465.32    435.95 o 
   5  11   1     3924.42     3682.23    177.31 o 
   6  11   1     5926.85     5946.48    244.56 o 
   7  11   1      104.06       11.37     89.67 o 
   8  11   1    21128.69    20918.42    770.69 o 
   9  11   1     1939.95     1803.53    235.90 o 
  10  11   1      579.00      331.45     78.57 o 
  11  11   1      105.06      -56.09    164.67 o 
  12  11   1     2536.48     2264.84    357.54 o 
  -5  12   1      293.30      160.04    167.73 o 
  -4  12   1     1008.43      858.15    183.83 o 
  -3  12   1     1886.72     1858.13    379.77 o 
  -2  12   1     1993.23     2247.60    264.11 o 
  -1  12   1     3828.21     4214.76    387.30 o 
   0  12   1     2547.71     2516.49    245.06 o 
   1  12   1     1717.64     1771.86    228.34 o 
   2  12   1     1428.69     1296.31    168.77 o 
   3  12   1     3616.74     3261.66    333.91 o 
   4  12   1      919.12      871.21    128.32 o 
   5  12   1      906.32      972.37    121.29 o 
   6  12   1     3090.85     3014.49    197.10 o 
   7  12   1     6286.25     5766.04    376.60 o 
   8  12   1     1092.55      962.42    147.29 o 
   9  12   1     4920.36     4995.99    301.46 o 
  10  12   1      106.20      130.11     81.86 o 
  11  12   1     2329.10     1935.40    329.14 o 
  -4  13   1      683.33      539.18    184.24 o 
  -3  13   1      536.96      373.86    129.42 o 
  -2  13   1     6757.16     7788.29    526.14 o 
  -1  13   1      884.54      936.15    170.34 o 
   0  13   1     4967.87     4871.27    412.27 o 
   1  13   1      847.07      735.15    159.02 o 
   2  13   1      315.01      291.21     76.99 o 
   3  13   1      815.78      879.92    183.94 o 
   4  13   1       68.53      159.59     63.40 o 
   5  13   1     4331.11     4405.22    394.29 o 
   6  13   1       22.20      123.31     61.76 o 
   7  13   1      655.23      387.15     73.65 o 
   8  13   1      732.23      503.12    383.38 o 
   9  13   1     4306.45     4256.82    302.60 o 
  10  13   1     2959.15     2669.65    397.78 o 
  -2  14   1      868.75     1148.73    198.46 o 
  -1  14   1     5698.84     6393.44    455.98 o 
   0  14   1      275.28      453.04    152.08 o 
   1  14   1      908.12      899.14    179.58 o 
   2  14   1      910.13      612.38    316.14 o 
   3  14   1     7632.10     7866.38    518.90 o 
   4  14   1     1389.51     1530.91    152.86 o 
   5  14   1      203.21      258.31    182.93 o 
   6  14   1      228.04      125.84    105.97 o 
   7  14   1     2032.09     1807.25    401.34 o 
   8  14   1      968.14      668.41    186.40 o 
   9  14   1     1421.78     1128.75    188.39 o 
   0  15   1      448.85      487.56    120.47 o 
   1  15   1     1897.23     1802.24    257.55 o 
   2  15   1     3558.02     3792.41    469.58 o 
   3  15   1      862.72      902.22    313.54 o 
   4  15   1     2654.17     3055.78    262.96 o 
   5  15   1      675.40      529.75    135.12 o 
   6  15   1      669.78      417.59    108.06 o 
   7  15   1      465.96      496.78    136.97 o 
  -6 -15   2     2440.14     2283.23    249.18 o 
  -5 -15   2      173.68      111.14    130.62 o 
  -4 -15   2      175.97      220.07     65.30 o 
  -3 -15   2     2299.70     2060.54    343.29 o 
  -2 -15   2     1815.79     1963.78    248.46 o 
  -1 -15   2       54.54       69.29     79.78 o 
   0 -15   2      781.61      890.22    388.65 o 
  -8 -14   2     1131.73     1017.62    222.67 o 
  -7 -14   2       18.22      288.09     91.17 o 
  -6 -14   2      488.96      511.21    171.41 o 
  -5 -14   2      140.91      -83.15    102.91 o 
  -4 -14   2     4087.70     4391.11    391.40 o 
  -3 -14   2       12.72       97.49    164.07 o 
  -2 -14   2     5470.19     6963.02    662.93 o 
  -1 -14   2      505.48      330.13    116.76 o 
   0 -14   2      576.06      434.40    297.48 o 
   1 -14   2       31.74      361.30    236.02 o 
   2 -14   2       84.67      314.44     98.30 o 
 -10 -13   2     3304.86     3385.73    460.49 o 
  -9 -13   2     1127.66     1094.89    263.51 o 
  -8 -13   2       22.31      172.93     79.24 o 
  -7 -13   2      224.70      102.21     73.32 o 
  -6 -13   2     2555.30     2381.36    208.92 o 
  -5 -13   2      296.79      289.68     88.70 o 
  -4 -13   2     1998.13     1871.07    219.27 o 
  -3 -13   2      824.88      740.80    162.77 o 
  -2 -13   2     1291.38     1265.38    315.49 o 
  -1 -13   2     1921.18     2545.97    271.21 o 
   0 -13   2      168.05       93.14     90.41 o 
   1 -13   2     3338.03     3315.01    379.22 o 
   2 -13   2      196.08      241.20    123.71 o 
   3 -13   2      125.28      375.01    203.05 o 
   4 -13   2      230.76      136.96    129.90 o 
 -10 -12   2      599.62      432.60    191.76 o 
  -9 -12   2      231.94      -40.34    135.97 o 
  -8 -12   2     2281.72     1808.05    214.34 o 
  -7 -12   2      632.50      637.98    100.19 o 
  -6 -12   2     1989.38     2032.08    147.29 o 
  -5 -12   2     7688.60     7506.63    347.97 o 
  -4 -12   2        1.09       31.98    106.75 o 
  -3 -12   2      272.39      222.48     90.29 o 
  -2 -12   2     3539.95     3498.74    250.12 o 
  -1 -12   2     5246.39     5060.69    333.23 o 
   0 -12   2     2031.12     2010.57    381.37 o 
   1 -12   2       11.58       58.96     77.74 o 
   2 -12   2      143.03      118.06     91.72 o 
   3 -12   2     2961.88     3509.96    553.62 o 
   4 -12   2     1853.62     1934.08    219.27 o 
   5 -12   2      965.20      979.34    224.16 o 
 -11 -11   2     3530.65     3319.90    460.19 o 
 -10 -11   2      553.91      452.97    194.87 o 
  -9 -11   2      268.26      355.63    115.80 o 
  -8 -11   2     2838.47     2673.72    174.32 o 
  -7 -11   2    18045.22    18127.18    432.15 o 
  -6 -11   2      191.29      190.15     56.83 o 
  -5 -11   2     3753.69     3830.14    158.72 o 
  -4 -11   2      695.79      505.56     86.49 o 
  -3 -11   2    11717.16    11797.05    387.88 o 
  -2 -11   2     4137.08     3838.42    197.48 o 
  -1 -11   2     1237.84     1445.06    141.36 o 
   0 -11   2      108.77      464.85    112.66 o 
   1 -11   2     1039.58     1326.45    248.51 o 
   2 -11   2       42.77       80.51    159.90 o 
   3 -11   2     2503.84     2561.19    405.70 o 
   4 -11   2     6446.85     6859.83   1226.25 o 
   5 -11   2     1657.02     1655.58    186.23 o 
   6 -11   2      453.27      399.92    227.44 o 
   7 -11   2        0.83      157.34    176.11 o 
 -12 -10   2     3569.23     3742.26    507.06 o 
 -11 -10   2      557.53      432.00    196.38 o 
 -10 -10   2       52.83       98.04    115.80 o 
  -9 -10   2     8771.90     8194.98    650.85 o 
  -8 -10   2     2121.13     1988.91    148.38 o 
  -7 -10   2     2107.70     2094.39    121.42 o 
  -6 -10   2     3053.00     3044.53    157.19 o 
  -5 -10   2     4904.24     4667.11    225.87 o 
  -4 -10   2     5184.51     4989.50    225.89 o 
  -3 -10   2     5033.90     4828.71    279.11 o 
  -2 -10   2    27105.64    27440.25    507.23 o 
  -1 -10   2     7711.51     7496.19    248.15 o 
   0 -10   2      407.25      279.21     60.84 o 
   1 -10   2     7415.75     7303.89    288.54 o 
   2 -10   2    17184.73    17859.20    681.15 o 
   3 -10   2        7.40      -28.34    116.65 o 
   4 -10   2     1575.49     1703.59    213.77 o 
   5 -10   2       93.07      239.08     97.99 o 
   6 -10   2     1578.41     1656.67    205.39 o 
   7 -10   2     1226.99     1172.17    252.68 o 
   8 -10   2      162.97       66.07    100.80 o 
 -12  -9   2     1699.61     1460.96    341.98 o 
 -11  -9   2      682.68      657.88    167.28 o 
 -10  -9   2     3677.59     3541.77    394.37 o 
  -9  -9   2     1578.04     1656.84    264.82 o 
  -8  -9   2     8823.05     9037.95    276.78 o 
  -7  -9   2      136.77      107.87     50.19 o 
  -6  -9   2      126.47      168.01     47.44 o 
  -5  -9   2      593.33      585.41     52.18 o 
  -4  -9   2    17047.63    17196.08    357.44 o 
  -3  -9   2    19628.58    20321.72    411.77 o 
  -2  -9   2     3488.27     3467.17    140.43 o 
  -1  -9   2     6181.30     6616.40    192.58 o 
   0  -9   2     6820.67     6734.94    204.53 o 
   1  -9   2     5987.71     5786.94    290.02 o 
   2  -9   2    10790.24    10799.89    319.53 o 
   3  -9   2    13996.91    14267.95    479.49 o 
   4  -9   2     1280.03      945.93    139.94 o 
   5  -9   2      756.32      569.03    126.86 o 
   6  -9   2     3784.13     3529.31    283.66 o 
   7  -9   2     4446.74     4877.27    347.33 o 
   8  -9   2     1909.42     1758.18    243.86 o 
 -12  -8   2     4591.89     4696.67    471.13 o 
 -11  -8   2        0.87       41.34     99.65 o 
 -10  -8   2     2720.73     3168.57    359.55 o 
  -9  -8   2      110.30       80.18     83.79 o 
  -8  -8   2     2358.20     2153.26    276.26 o 
  -7  -8   2      177.39      142.73     66.28 o 
  -6  -8   2     6414.22     6708.33    165.54 o 
  -5  -8   2     3702.92     3794.93    132.14 o 
  -4  -8   2       95.21      125.21     73.78 o 
  -3  -8   2     8727.43     9056.49    193.51 o 
  -2  -8   2      316.63      250.41     43.42 o 
  -1  -8   2    10862.13    10685.56    224.76 o 
   0  -8   2       88.50       62.33     38.40 o 
   1  -8   2    20736.86    21003.55    411.04 o 
   2  -8   2      505.94      643.10    103.57 o 
   3  -8   2    13685.79    13495.77    335.90 o 
   4  -8   2     4049.52     3600.80    221.85 o 
   5  -8   2     2735.61     3007.85    238.35 o 
   6  -8   2     1921.47     1981.76    213.73 o 
   7  -8   2     2379.05     2068.83    367.17 o 
   8  -8   2     1090.24      961.43    353.32 o 
   9  -8   2      701.24      343.55    163.47 o 
 -13  -7   2     1631.82     1379.08    327.63 o 
 -12  -7   2     3455.99     2771.50    383.83 o 
 -11  -7   2     5539.74     6028.38    619.24 o 
 -10  -7   2       21.75       99.54     91.62 o 
  -9  -7   2      225.37       58.90     55.09 o 
  -8  -7   2    19643.48    19906.00    629.67 o 
  -7  -7   2    21302.72    22152.95    518.42 o 
  -6  -7   2      431.85      453.75     52.24 o 
  -5  -7   2     4909.36     5247.61    137.14 o 
  -4  -7   2     1677.49     1716.63     72.25 o 
  -3  -7   2     5824.80     5879.48    140.06 o 
  -2  -7   2       45.40       76.28     24.91 o 
  -1  -7   2      537.53      708.75     71.17 o 
   0  -7   2      266.43      246.05     36.03 o 
   1  -7   2     2686.84     2519.51    115.11 o 
   2  -7   2     2169.18     1885.82    180.29 o 
   3  -7   2     5225.55     4720.00    209.02 o 
   4  -7   2    21217.84    20423.54    619.92 o 
   5  -7   2     3717.80     3543.07    177.40 o 
   6  -7   2     1687.38     1783.75    221.39 o 
   7  -7   2      372.07      398.99    103.48 o 
   8  -7   2     7930.32     8577.21    458.53 o 
   9  -7   2        8.59      101.36    163.72 o 
  10  -7   2     2091.16     2241.61    413.18 o 
 -13  -6   2     7912.95     7451.10    728.72 o 
 -12  -6   2     2687.83     2306.29    356.64 o 
 -11  -6   2      414.95      710.36    190.96 o 
 -10  -6   2       89.80      193.17    130.35 o 
  -9  -6   2    14420.09    16088.72    872.52 o 
  -8  -6   2      183.84      318.91     73.89 o 
  -7  -6   2    21313.58    22113.91    642.58 o 
  -6  -6   2    10482.76    10395.41    184.48 o 
  -5  -6   2     1809.41     1806.80     68.15 o 
  -4  -6   2       47.29      147.05     36.97 o 
  -3  -6   2    25534.66    26275.13    291.45 o 
  -2  -6   2    22013.01    21424.39    425.49 o 
  -1  -6   2      101.48      203.80     39.44 o 
   0  -6   2    11846.99    11288.81    311.35 o 
   1  -6   2    20761.49    19497.28    355.38 o 
   2  -6   2    19253.69    18628.29    344.63 o 
   3  -6   2     5577.87     4699.77    155.23 o 
   4  -6   2     2132.98     1975.97    117.37 o 
   5  -6   2     2631.46     2471.33    126.24 o 
   6  -6   2      895.54      846.91     99.37 o 
   7  -6   2        2.04      190.47     83.29 o 
   8  -6   2     3406.77     3408.54    304.10 o 
   9  -6   2     3022.40     3336.30    295.21 o 
  10  -6   2       18.32      292.36    143.80 o 
  11  -6   2      151.68      186.17     87.18 o 
 -13  -5   2     2171.97     1834.75    346.70 o 
 -12  -5   2      567.27      360.45    156.44 o 
 -11  -5   2      307.64      -15.75    135.77 o 
 -10  -5   2      187.92      200.29    143.90 o 
  -9  -5   2     3962.25     3550.00    242.64 o 
  -8  -5   2    19101.43    19225.80    617.21 o 
  -7  -5   2     1802.41     1911.83    166.24 o 
  -6  -5   2    10178.64    10517.51    865.15 o 
  -5  -5   2     7211.28     7345.15     76.37 o 
  -4  -5   2    38126.17    39858.74    427.25 o 
  -3  -5   2      217.00      195.16     25.28 o 
  -2  -5   2     4072.31     4037.24     86.67 o 
  -1  -5   2     1489.69     1586.79    100.76 o 
   0  -5   2     9354.57     8873.98    170.57 o 
   1  -5   2      452.06      455.80     47.35 o 
   2  -5   2    19099.88    17624.31    281.00 o 
   3  -5   2    19546.66    19024.12    419.09 o 
   4  -5   2      915.69      865.87     77.91 o 
   5  -5   2       29.25      127.44     45.59 o 
   6  -5   2    12079.73    12626.00    369.25 o 
   7  -5   2     7433.83     7028.48    282.95 o 
   8  -5   2       10.04      -46.98    266.97 o 
   9  -5   2      192.39      383.89    136.30 o 
  10  -5   2      410.03      664.71    315.94 o 
  11  -5   2     1298.66     1148.36    217.08 o 
 -13  -4   2      575.20      624.76    242.84 o 
 -12  -4   2       27.48      286.29    168.58 o 
 -11  -4   2     2526.05     2274.97    262.56 o 
 -10  -4   2     3442.18     3323.30    183.73 o 
  -9  -4   2       43.33       42.92     30.76 o 
  -8  -4   2      257.30      121.77     68.94 o 
  -7  -4   2     1452.68     1161.91    215.45 o 
  -6  -4   2     5190.92     5452.43    210.53 o 
  -5  -4   2    14425.11    15361.88    441.33 o 
  -3  -4   2     7945.37     8255.26    136.00 o 
  -2  -4   2    19996.57    19288.32    247.82 o 
  -1  -4   2      584.28      589.74     46.42 o 
   0  -4   2    24706.86    23936.17    244.26 o 
   1  -4   2    41987.48    40204.84    686.93 o 
   2  -4   2       28.82       56.84     49.26 o 
   3  -4   2     4021.76     3665.79    115.26 o 
   4  -4   2     1035.56     1055.15     91.79 o 
   5  -4   2    10468.59     9976.14    237.52 o 
   6  -4   2      609.27      660.79     84.67 o 
   7  -4   2     3146.11     3272.25    161.04 o 
   8  -4   2       71.88       64.09     59.07 o 
   9  -4   2     4810.12     4856.32    332.34 o 
  10  -4   2        1.68       65.50     99.24 o 
  11  -4   2     2116.62     2545.39    272.86 o 
  12  -4   2      611.31      463.90    138.24 o 
 -13  -3   2     2557.79     3622.95    548.50 o 
 -12  -3   2     5582.98     5408.93    694.91 o 
 -11  -3   2      247.01      204.84     51.78 o 
 -10  -3   2      283.21      242.26     63.11 o 
  -9  -3   2      556.84      560.01     75.40 o 
  -8  -3   2     8451.16     8231.96    193.22 o 
  -7  -3   2     7722.09     7772.16    153.10 o 
  -6  -3   2     2963.54     2920.78     68.09 o 
  -5  -3   2     5159.84     5917.67    173.92 o 
  -4  -3   2      230.71      155.67     42.73 o 
  -3  -3   2      779.29      711.59     30.36 o 
  -2  -3   2     7197.50     7606.04    113.71 o 
  -1  -3   2    30487.08    29665.57    454.10 o 
   0  -3   2     2746.06     2837.36     74.02 o 
   1  -3   2     1268.94     1090.75     67.58 o 
   2  -3   2    11212.89    10393.72    156.45 o 
   3  -3   2    15220.32    14171.26    236.73 o 
   4  -3   2     2630.70     2277.97     90.60 o 
   5  -3   2     5063.28     5419.43    149.16 o 
   6  -3   2     1375.84     1520.80     92.50 o 
   7  -3   2     5175.57     5159.99    190.79 o 
   8  -3   2      840.43     1016.34    116.28 o 
   9  -3   2     8967.02     9430.07    351.04 o 
  10  -3   2    12545.36    13768.08   1293.43 o 
  11  -3   2       21.69      133.07     63.29 o 
  12  -3   2      252.68      401.59    147.81 o 
 -12  -2   2     1089.22     1339.75    363.41 o 
 -11  -2   2     1445.34     1269.60    107.14 o 
 -10  -2   2     5349.13     5289.94    232.46 o 
  -9  -2   2     4607.50     4944.29    210.65 o 
  -8  -2   2     9485.58     9687.57    229.48 o 
  -7  -2   2    20154.67    20466.89    309.61 o 
  -6  -2   2     3510.84     3430.24    117.68 o 
  -5  -2   2      601.10      751.18     50.47 o 
  -4  -2   2    21619.26    20926.23    265.88 o 
  -3  -2   2    10472.98    10514.49    233.57 o 
  -2  -2   2       88.67      332.42     62.93 o 
  -1  -2   2     4717.23     5142.82    106.54 o 
   0  -2   2     6477.91     6074.07    137.18 o 
   1  -2   2    29530.64    28221.46    366.62 o 
   2  -2   2      355.72      576.90     62.01 o 
   3  -2   2      339.70      410.39     47.94 o 
   4  -2   2      680.73      545.61     74.10 o 
   5  -2   2     3322.02     3147.36    149.00 o 
   6  -2   2      185.48      119.65     38.42 o 
   7  -2   2      610.60      431.05    117.09 o 
   8  -2   2    17713.24    18291.19    431.31 o 
   9  -2   2     3198.41     3456.10    202.38 o 
  10  -2   2     3186.01     3319.09    261.97 o 
  11  -2   2      880.85      788.92    184.44 o 
  12  -2   2     2338.59     2484.38    290.60 o 
 -13  -1   2     2123.79     2176.44    349.51 o 
 -12  -1   2      630.91      776.29    340.68 o 
 -11  -1   2     1443.58     1544.11    161.66 o 
 -10  -1   2     1054.56     1089.34    111.79 o 
  -9  -1   2    30417.89    31999.64    749.31 o 
  -8  -1   2     2688.07     2618.98    103.38 o 
  -7  -1   2     2125.87     2325.96     88.58 o 
  -6  -1   2     2852.10     2662.02    122.37 o 
  -5  -1   2    18870.93    19300.33    394.06 o 
  -4  -1   2     5133.03     4856.78     90.77 o 
  -3  -1   2    11287.52    11754.10    156.27 o 
  -2  -1   2    19930.75    19757.60    225.24 o 
  -1  -1   2    37737.35    36310.25    493.51 o 
   1  -1   2      313.59      377.31     39.58 o 
   2  -1   2    30130.79    27971.19    259.46 o 
   3  -1   2        9.51       69.18     29.08 o 
   4  -1   2      122.15       50.38     33.04 o 
   5  -1   2    22165.21    20558.81    326.97 o 
   6  -1   2     9462.09     8966.31    285.71 o 
   7  -1   2     4741.37     4637.56    160.71 o 
   8  -1   2      303.67      156.56     96.36 o 
   9  -1   2     1705.42     1643.51    126.42 o 
  10  -1   2      689.13      603.81     94.22 o 
  11  -1   2     3898.15     4185.55    283.23 o 
  12  -1   2      710.96      758.13    147.03 o 
  13  -1   2     2280.76     2300.30    284.23 o 
 -12   0   2       94.02      139.29     85.93 o 
 -11   0   2     7852.87     8113.96    512.47 o 
 -10   0   2     7071.53     7314.85    324.58 o 
  -9   0   2      521.20      778.92     88.52 o 
  -8   0   2     6750.33     7253.60    202.38 o 
  -7   0   2        3.75        5.71     38.77 o 
  -6   0   2      498.74      620.80     58.44 o 
  -5   0   2    19580.70    19593.39    367.54 o 
  -4   0   2    46163.75    47751.97    562.98 o 
  -3   0   2    22890.72    23373.31    360.52 o 
  -2   0   2     3331.20     3885.90     69.46 o 
  -1   0   2     2630.70     2318.51     37.38 o 
   2   0   2    16177.85    15147.27    200.23 o 
   3   0   2    16396.45    15881.42    237.97 o 
   4   0   2    23829.89    22924.24    275.22 o 
   5   0   2     2924.50     2965.60    100.85 o 
   6   0   2    36182.73    35328.36    417.26 o 
   7   0   2     9174.21     8805.19    212.62 o 
   8   0   2      106.37      132.12     77.60 o 
   9   0   2       37.15      212.20     71.75 o 
  10   0   2     1370.98     1268.04    144.12 o 
  11   0   2     8117.68     8544.50    366.26 o 
  12   0   2     1265.42     1032.86    162.44 o 
  13   0   2      326.19      353.67    119.70 o 
 -12   1   2     1478.41     1424.10    196.73 o 
 -11   1   2     3246.93     3627.44    271.51 o 
 -10   1   2     8223.67     8975.69    306.26 o 
  -9   1   2      778.87      896.98     99.10 o 
  -8   1   2      453.97      603.02    111.27 o 
  -7   1   2      734.09      918.36    104.99 o 
  -6   1   2     4077.05     4698.41    162.94 o 
  -5   1   2     1135.19     1012.83     74.70 o 
  -4   1   2    12457.81    12151.40    213.35 o 
  -3   1   2     2428.86     2166.37     66.41 o 
  -2   1   2    15149.21    15097.95    233.22 o 
  -1   1   2    66549.89    63335.75    860.58 o 
   2   1   2     3124.36     2948.98     95.28 o 
   3   1   2      769.48     1023.78     60.09 o 
   4   1   2    64029.12    60943.04    713.07 o 
   5   1   2    47700.78    46528.68    509.70 o 
   6   1   2     1694.88     1307.15     92.31 o 
   7   1   2     7999.09     7511.48    187.87 o 
   8   1   2      568.42      670.08     90.23 o 
   9   1   2    16770.20    17004.13    365.24 o 
  10   1   2     1266.16     1482.69    159.89 o 
  11   1   2      884.28      659.47    170.14 o 
  12   1   2       31.36       56.78     56.25 o 
  13   1   2      786.23      622.25    194.57 o 
 -12   2   2     2091.51     2372.73    383.78 o 
 -11   2   2       35.42       -5.72     91.49 o 
 -10   2   2     7503.22     8213.16    328.12 o 
  -9   2   2      811.88      809.21    107.99 o 
  -8   2   2    10669.67    11155.18    319.23 o 
  -7   2   2     2205.41     2293.48    108.66 o 
  -6   2   2     3686.86     3768.65    145.49 o 
  -5   2   2       54.87       16.34     37.04 o 
  -4   2   2    24665.85    24232.36    349.14 o 
  -3   2   2    25748.77    25259.53    254.54 o 
  -2   2   2       15.85      -31.72     37.80 o 
  -1   2   2    20742.36    21733.17    456.33 o 
   0   2   2      131.02      140.58     16.22 o 
   1   2   2     9990.72    11062.02    145.21 o 
   2   2   2    13422.50    14369.03    190.62 o 
   3   2   2     5625.31     5376.51    109.20 o 
   4   2   2    10017.95     9663.84    184.15 o 
   5   2   2    13933.88    12989.76    319.01 o 
   6   2   2     1783.10     1508.21    186.85 o 
   7   2   2    10745.98    10827.42    240.35 o 
   8   2   2    14757.16    14512.29    354.96 o 
   9   2   2      943.36      996.26     93.64 o 
  10   2   2     4186.39     4255.63    196.36 o 
  11   2   2     1204.46     1109.10    157.95 o 
  12   2   2     2734.51     3050.43    384.88 o 
  13   2   2      544.39      453.54    124.46 o 
 -12   3   2       66.59      242.71    105.24 o 
 -11   3   2       50.73       57.93    123.27 o 
 -10   3   2     4770.75     4553.03    278.87 o 
  -9   3   2    14242.13    15578.29    460.36 o 
  -8   3   2     1293.38     1277.38    162.96 o 
  -7   3   2     3174.78     3297.37    200.05 o 
  -6   3   2     7888.67     8323.68    221.48 o 
  -5   3   2    44339.98    44357.57    423.06 o 
  -4   3   2       18.99       98.73     55.59 o 
  -3   3   2    41642.59    40226.25    498.38 o 
  -2   3   2     5833.13     5542.61    124.79 o 
  -1   3   2     7315.24     7410.92    144.13 o 
   0   3   2    38499.39    41201.77    441.66 o 
   1   3   2    58148.29    62174.62    461.38 o 
   2   3   2    10823.34    11834.31    171.47 o 
   3   3   2     3204.02     2845.29     75.61 o 
   4   3   2       65.21       71.15     19.45 o 
   5   3   2     1616.98     1858.19     79.04 o 
   6   3   2    50241.96    49985.53    636.99 o 
   7   3   2     4524.63     4514.60    234.49 o 
   8   3   2     7357.88     7694.68    201.90 o 
   9   3   2       43.10      127.69     48.84 o 
  10   3   2     3227.14     3119.20    176.17 o 
  11   3   2       47.22      102.27     56.18 o 
  12   3   2     7980.33     8028.08    397.30 o 
  13   3   2     8560.31     9912.25    507.22 o 
 -11   4   2     3378.63     3345.31    305.75 o 
 -10   4   2      872.98      879.85    219.86 o 
  -9   4   2     3300.04     3544.91    272.09 o 
  -8   4   2     5500.27     5564.71    273.78 o 
  -7   4   2      142.78      126.77     38.90 o 
  -6   4   2       19.22      126.58     43.85 o 
  -5   4   2    67196.88    68553.87   1229.16 o 
  -4   4   2    95109.15    95563.30    946.38 o 
  -3   4   2      198.78      170.53     29.66 o 
  -2   4   2     1718.15     1716.57     68.86 o 
  -1   4   2    17899.12    17637.02    240.63 o 
   0   4   2     6113.65     5737.23    123.94 o 
   1   4   2      109.41      169.69     63.82 o 
   2   4   2     8469.35     8437.49    136.14 o 
   3   4   2     1727.25     1511.66     57.58 o 
   4   4   2    18576.73    19038.03    270.32 o 
   5   4   2      311.75      192.22     41.07 o 
   6   4   2    37799.08    38578.59   1128.06 o 
   7   4   2    38399.54    39466.93    628.25 o 
   8   4   2     7769.82     7769.68    197.45 o 
   9   4   2     3311.40     3350.67    170.50 o 
  10   4   2    16601.50    16865.37    495.47 o 
  11   4   2     9862.75     9967.77    335.21 o 
  12   4   2       12.56      126.25     57.04 o 
  13   4   2     2564.37     2494.08    255.19 o 
  14   4   2       37.11      539.87    254.68 o 
 -11   5   2     1800.38     1603.58    296.68 o 
 -10   5   2     4457.70     5547.20    646.49 o 
  -9   5   2     2097.32     2154.94    263.90 o 
  -8   5   2      584.73      413.21    106.38 o 
  -7   5   2     1251.01     1342.41    128.88 o 
  -6   5   2    10568.96    10787.97    322.06 o 
  -5   5   2      590.47      554.65     71.77 o 
  -4   5   2    30678.42    30515.76    446.75 o 
  -3   5   2     7544.91     7217.93    245.39 o 
  -2   5   2    19207.29    19646.57    529.05 o 
  -1   5   2     1487.59     1450.68     64.32 o 
   0   5   2    25977.66    26010.84    352.19 o 
   1   5   2    21786.87    23105.75    317.81 o 
   2   5   2      338.55      326.56     40.98 o 
   3   5   2      271.36      293.17     35.61 o 
   4   5   2    43159.60    44424.72    469.52 o 
   5   5   2    53695.32    54489.27    642.09 o 
   6   5   2       13.80       47.85     46.23 o 
   7   5   2     1357.74     1554.69     70.94 o 
   8   5   2     2353.95     2223.94     91.59 o 
   9   5   2     3233.91     3321.28    152.39 o 
  10   5   2      148.73      140.24     49.96 o 
  11   5   2     3877.59     4073.38    233.10 o 
  12   5   2      370.34      323.36     66.29 o 
  13   5   2      657.10      633.47    198.14 o 
 -10   6   2      934.41      930.43    196.51 o 
  -9   6   2      219.43      142.25    104.94 o 
  -8   6   2     1035.74      887.70    153.58 o 
  -7   6   2       82.68       27.05     68.32 o 
  -6   6   2     5415.99     5857.63    303.10 o 
  -5   6   2     7395.62     7370.43    210.55 o 
  -4   6   2      369.13      378.56     66.61 o 
  -3   6   2     2099.50     1860.63     98.95 o 
  -2   6   2       41.98      103.30     31.61 o 
  -1   6   2    35115.30    34901.48    608.06 o 
   0   6   2      291.15      354.15     54.68 o 
   1   6   2    32838.95    35624.00    402.32 o 
   2   6   2     2315.05     2266.52     78.32 o 
   3   6   2    31326.25    32150.07    637.52 o 
   4   6   2     1779.27     1929.40     80.46 o 
   5   6   2     8857.16     9572.11    207.17 o 
   6   6   2     1161.77      914.40     63.13 o 
   7   6   2     2695.13     2654.70    138.19 o 
   8   6   2      378.28      292.00     44.50 o 
   9   6   2    12349.69    12627.83    474.51 o 
  10   6   2     6950.06     7147.55    368.57 o 
  11   6   2      256.56      141.36     59.54 o 
  12   6   2      987.11      973.43    138.31 o 
  13   6   2     2438.41     2143.42    354.53 o 
  -9   7   2      870.52      844.45    212.74 o 
  -8   7   2     5024.39     4917.90    569.32 o 
  -7   7   2     2259.21     1844.28    155.49 o 
  -6   7   2     1222.02     1252.34    116.55 o 
  -5   7   2     2589.96     2483.98    145.11 o 
  -4   7   2      391.78      452.53     71.05 o 
  -3   7   2     2892.24     2902.28    136.55 o 
  -2   7   2     1757.80     1831.28     86.28 o 
  -1   7   2       44.92       90.70     46.13 o 
   0   7   2     1465.48     1452.91     74.36 o 
   1   7   2     9688.52     9971.63    219.36 o 
   2   7   2     9404.98     9281.65    205.05 o 
   3   7   2    15919.27    16688.30    305.36 o 
   4   7   2    13992.50    14949.94    210.31 o 
   5   7   2      738.27      921.98     85.95 o 
   6   7   2      705.67      848.07     78.48 o 
   7   7   2       33.48       -2.00     33.61 o 
   8   7   2     8124.62     7968.97    319.96 o 
   9   7   2       41.14      143.31     38.00 o 
  10   7   2     6413.06     6617.26    482.44 o 
  11   7   2      660.56      598.01    143.20 o 
  12   7   2    10257.66     9751.20    807.50 o 
  13   7   2     1222.08      969.66    356.03 o 
  -9   8   2     2612.74     2377.12    285.52 o 
  -8   8   2      187.02      160.31    222.02 o 
  -7   8   2     5650.63     6449.95    512.55 o 
  -6   8   2      983.53      794.78    120.10 o 
  -5   8   2    10157.00    10243.71    389.05 o 
  -4   8   2     2471.40     2438.17    181.00 o 
  -3   8   2      790.73      790.20    134.53 o 
  -2   8   2      261.62      258.55     51.91 o 
  -1   8   2     5657.17     5630.02    221.14 o 
   0   8   2     2284.19     2352.96    119.13 o 
   1   8   2     4886.22     4674.94    149.22 o 
   2   8   2     4184.33     4090.79    128.15 o 
   3   8   2      843.96      776.91     74.31 o 
   4   8   2     2941.29     3139.60    151.68 o 
   5   8   2      202.40      287.73     45.18 o 
   6   8   2     3559.29     3474.51    138.02 o 
   7   8   2     2559.21     2611.21    138.67 o 
   8   8   2     2927.49     2876.04    137.52 o 
   9   8   2       38.06       -0.58     35.91 o 
  10   8   2     5622.17     6058.33    261.23 o 
  11   8   2     5994.42     6645.27    491.87 o 
  12   8   2     1840.07     1672.89    250.87 o 
  13   8   2     2329.28     2119.04    391.86 o 
  -8   9   2      267.42      437.80    143.66 o 
  -7   9   2     6056.79     6285.82    532.80 o 
  -6   9   2     6842.80     6626.51    713.87 o 
  -5   9   2       66.83      149.35     75.02 o 
  -4   9   2     3346.86     3548.57    219.11 o 
  -3   9   2       87.88        3.19     71.56 o 
  -2   9   2     1526.71     1663.80    114.53 o 
  -1   9   2     3289.95     3450.53    144.18 o 
   0   9   2    21779.98    22931.25    470.50 o 
   1   9   2     2131.17     2199.26    135.52 o 
   2   9   2     2147.89     2003.48    102.79 o 
   3   9   2     6652.60     6528.00    183.88 o 
   4   9   2    18626.10    19056.23    392.16 o 
   5   9   2     4000.81     3929.16    153.36 o 
   6   9   2      845.89      668.89     67.87 o 
   7   9   2      192.51      186.45     46.03 o 
   8   9   2     5876.83     5538.03    229.69 o 
   9   9   2     2174.18     2410.79    143.31 o 
  10   9   2      553.40      689.03    140.66 o 
  11   9   2     1463.22     1523.72    102.35 o 
  12   9   2      930.58      605.50    232.71 o 
  13   9   2      174.01      450.76    163.97 o 
  -7  10   2      251.70      193.85     64.31 o 
  -6  10   2     3046.74     3462.45    461.10 o 
  -5  10   2     6399.84     6177.75    499.71 o 
  -4  10   2      745.95      638.62    175.71 o 
  -3  10   2     1392.47     1339.23    134.99 o 
  -2  10   2    15451.05    16150.90    497.82 o 
  -1  10   2     9070.00     9065.73    419.03 o 
   0  10   2      728.44      688.84     57.05 o 
   1  10   2      431.86      464.26     62.82 o 
   2  10   2     6300.81     6455.96    202.60 o 
   3  10   2     7379.75     7599.48    206.24 o 
   4  10   2     3578.78     3470.76    147.61 o 
   5  10   2     5580.54     5589.18    230.38 o 
   6  10   2      383.75      372.12     54.74 o 
   7  10   2      240.67      234.12     70.24 o 
   8  10   2    11642.05    11672.04    387.87 o 
   9  10   2    21858.48    21858.84    631.71 o 
  10  10   2     5375.53     5393.31    326.92 o 
  11  10   2      237.38      123.24     91.25 o 
  12  10   2     1921.81     1418.91    309.37 o 
  -6  11   2      266.58      162.50     63.61 o 
  -5  11   2      411.55      256.86    130.88 o 
  -4  11   2      276.67      212.34    117.41 o 
  -3  11   2       55.24       53.70    120.37 o 
  -2  11   2     3161.35     3259.72    257.06 o 
  -1  11   2     3785.25     3835.83    241.78 o 
   0  11   2       16.38       51.99     81.56 o 
   1  11   2      945.89     1000.14    122.62 o 
   2  11   2      721.99      676.90     87.37 o 
   3  11   2     6447.37     6594.77    257.44 o 
   4  11   2     8225.81     8967.97    366.28 o 
   5  11   2       68.79      153.17     51.93 o 
   6  11   2      784.24      820.55     85.51 o 
   7  11   2    20842.42    20378.40   1129.67 o 
   8  11   2     1484.17     1207.42    135.97 o 
   9  11   2     5015.11     4794.07    335.52 o 
  10  11   2      752.14      651.70    138.39 o 
  11  11   2      326.35      222.77    146.31 o 
  12  11   2      151.39      161.26    124.33 o 
  -5  12   2     2670.49     2604.10    291.90 o 
  -4  12   2      516.53      342.33    176.16 o 
  -3  12   2     1439.93     1555.13    167.40 o 
  -2  12   2     1526.69     1453.85    262.31 o 
  -1  12   2     1886.77     2057.76    218.02 o 
   0  12   2      918.86      532.23    237.57 o 
   1  12   2     1888.23     1890.74    191.61 o 
   2  12   2     3583.09     3530.12    303.89 o 
   3  12   2       14.52      143.49     65.08 o 
   4  12   2      803.34      798.19    116.04 o 
   5  12   2      492.32      509.81     88.62 o 
   6  12   2     2575.73     2286.01    178.39 o 
   7  12   2     1144.99     1160.78    128.13 o 
   8  12   2     5001.39     4321.07    258.51 o 
   9  12   2      101.67      127.31     59.87 o 
  10  12   2     2255.39     2082.61    349.51 o 
  11  12   2      493.33      309.17    126.54 o 
  -4  13   2      494.37      391.40     87.32 o 
  -3  13   2     2147.21     2288.29    261.20 o 
  -2  13   2       48.71      104.45    115.60 o 
  -1  13   2     6081.19     6233.48    422.35 o 
   0  13   2     3300.65     3212.25    301.28 o 
   1  13   2       22.03       70.65    181.03 o 
   2  13   2       69.66       63.05     58.49 o 
   3  13   2     1791.03     1700.58    258.75 o 
   4  13   2     3230.35     3030.18    257.59 o 
   5  13   2        0.22       86.58     76.42 o 
   6  13   2     2826.29     2609.91    215.95 o 
   7  13   2       66.83       94.00     47.53 o 
   8  13   2     1332.75     1379.57    206.55 o 
   9  13   2      156.92      145.07     85.83 o 
  10  13   2     3258.25     3317.45    295.79 o 
  -2  14   2     5559.31     6385.59    463.93 o 
  -1  14   2      167.83       94.28     88.09 o 
   0  14   2     4077.70     4602.01    457.08 o 
   1  14   2       51.20       31.42    142.04 o 
   2  14   2     1826.22     1826.80    209.25 o 
   3  14   2      373.23      255.49     76.82 o 
   4  14   2     5617.19     5528.75    359.46 o 
   5  14   2      754.24      573.81    198.30 o 
   6  14   2     1202.50     1337.79    185.54 o 
   7  14   2      169.22      182.34     96.29 o 
   8  14   2     3799.37     3551.12    259.42 o 
   9  14   2     3968.77     4244.82    345.85 o 
   0  15   2      134.80      479.46    314.49 o 
   1  15   2     2076.29     2209.06    249.10 o 
   2  15   2     1496.68     1373.25    238.80 o 
   3  15   2     4940.71     5354.15    401.04 o 
   4  15   2      167.84      214.88    120.85 o 
   5  15   2      155.13      154.19    104.74 o 
   6  15   2     3055.20     3240.93    325.17 o 
   7  15   2     3639.44     3492.84    326.45 o 
  -6 -15   3      353.83      100.25    143.25 o 
  -5 -15   3     1767.75     1495.64    465.41 o 
  -4 -15   3      265.76      109.39     69.69 o 
  -3 -15   3      564.67      598.00    138.43 o 
  -2 -15   3     1773.76     1969.98    269.11 o 
  -1 -15   3     4215.06     5613.44    596.77 o 
   0 -15   3     1275.87     1322.92    194.67 o 
  -8 -14   3      156.63      156.24    109.78 o 
  -7 -14   3     1001.38      920.99    246.55 o 
  -6 -14   3      233.80      271.54    125.75 o 
  -5 -14   3     1092.16      783.97    161.69 o 
  -4 -14   3      181.44      276.43     87.98 o 
  -3 -14   3     5568.46     5871.89    444.86 o 
  -2 -14   3     1012.76     1016.41    205.33 o 
  -1 -14   3     2449.73     2415.03    623.81 o 
   0 -14   3      389.74      503.67    148.84 o 
   1 -14   3      178.43      115.80    150.77 o 
   2 -14   3      432.36      199.83    101.06 o 
  -9 -13   3       85.25      147.61    161.06 o 
  -8 -13   3      672.01      603.29    258.90 o 
  -7 -13   3       21.07      -20.98     84.72 o 
  -6 -13   3      576.73      217.87    106.87 o 
  -5 -13   3     3160.95     2973.43    271.85 o 
  -4 -13   3     2919.93     2812.02    228.27 o 
  -3 -13   3        9.78      187.35     75.62 o 
  -2 -13   3      628.55      515.22    108.80 o 
  -1 -13   3      177.94      266.74    291.31 o 
   0 -13   3     2587.41     2339.25    282.97 o 
   1 -13   3       34.49      103.05    115.40 o 
   2 -13   3     1483.16     2007.62    232.91 o 
   3 -13   3       23.96       33.78    211.48 o 
   4 -13   3     1454.72     1048.61    198.09 o 
 -10 -12   3     2226.95     2649.48    411.12 o 
  -9 -12   3      192.25      190.96    161.06 o 
  -8 -12   3     1081.18     1020.73    178.68 o 
  -7 -12   3     5164.35     4687.96    471.55 o 
  -6 -12   3     2972.30     3233.22    182.62 o 
  -5 -12   3       15.84       83.21     54.00 o 
  -4 -12   3     2953.89     3076.57    199.00 o 
  -3 -12   3        3.52       69.41     68.60 o 
  -2 -12   3      424.10      302.47     69.96 o 
  -1 -12   3      555.95      584.83    190.86 o 
   0 -12   3      730.15      617.23    140.18 o 
   1 -12   3     1427.54     1263.01    168.49 o 
   2 -12   3      279.94      400.91    131.82 o 
   3 -12   3      101.18      161.71     66.88 o 
   4 -12   3     3845.38     4232.94    402.95 o 
   5 -12   3     4002.87     4520.36    375.20 o 
 -11 -11   3      333.34      345.90    131.05 o 
 -10 -11   3      995.07      996.45    909.65 o 
  -9 -11   3      201.93      397.78    117.01 o 
  -8 -11   3     3060.89     3072.92    222.76 o 
  -7 -11   3      544.84      288.66     81.06 o 
  -6 -11   3     7424.02     7657.62    374.67 o 
  -5 -11   3       23.57      156.86     56.13 o 
  -4 -11   3     2273.59     2242.71    138.93 o 
  -3 -11   3      157.87       85.14     84.64 o 
  -2 -11   3     4667.32     4607.50    204.59 o 
  -1 -11   3     8657.15     8513.45    550.35 o 
   0 -11   3        3.82       -7.58     89.85 o 
   1 -11   3      872.20      960.32    129.43 o 
   2 -11   3     4412.46     4203.85    354.23 o 
   3 -11   3     3134.07     3213.34    274.30 o 
   4 -11   3       84.62      215.67    100.44 o 
   5 -11   3     2081.07     2295.38    271.49 o 
   6 -11   3      194.12       67.78    184.34 o 
   7 -11   3      133.42      233.71    132.01 o 
 -11 -10   3      725.65      746.99    344.89 o 
 -10 -10   3      928.00      769.57    241.03 o 
  -9 -10   3      431.41      370.68    120.02 o 
  -8 -10   3     4127.12     4075.00    217.59 o 
  -7 -10   3     8205.31     8538.71    280.40 o 
  -6 -10   3       83.30      122.11     42.25 o 
  -5 -10   3      311.37      309.81     73.61 o 
  -4 -10   3     7003.38     7030.11    306.67 o 
  -3 -10   3    12263.98    12414.21    281.36 o 
  -2 -10   3       67.58       44.52     59.25 o 
  -1 -10   3     2234.54     2474.81    152.59 o 
   0 -10   3      184.31      174.92     61.48 o 
   1 -10   3     8825.35     8908.71    493.56 o 
   2 -10   3      954.96     1022.08    300.29 o 
   3 -10   3    12335.11    12642.47    557.48 o 
   4 -10   3      485.57      296.28     93.87 o 
   5 -10   3       18.01      230.98    156.99 o 
   6 -10   3        7.47       45.04    125.08 o 
   7 -10   3     2261.48     2803.05    280.23 o 
   8 -10   3     2728.30     2389.47    290.23 o 
 -12  -9   3       98.79       -9.03    144.00 o 
 -11  -9   3      732.06     1159.92    340.38 o 
 -10  -9   3     2293.02     2194.00    384.33 o 
  -9  -9   3     9546.02    10372.82    676.64 o 
  -8  -9   3       75.05       67.23     66.23 o 
  -7  -9   3     1964.91     2002.10     99.18 o 
  -6  -9   3      451.47      355.98     52.45 o 
  -5  -9   3     6164.82     6370.64    211.50 o 
  -4  -9   3     3462.77     3459.88    126.57 o 
  -3  -9   3     3586.57     3579.09    137.08 o 
  -2  -9   3     6153.17     6063.88    184.64 o 
  -1  -9   3     2042.56     2090.29    107.92 o 
   0  -9   3      110.90       90.05     44.98 o 
   1  -9   3    29138.31    29071.88    611.99 o 
   2  -9   3    31069.69    29627.48    551.25 o 
   3  -9   3      361.08      436.56    144.19 o 
   4  -9   3     3954.48     3660.55    231.15 o 
   5  -9   3     4444.15     4036.11    322.77 o 
   6  -9   3     1730.91     1852.29    219.26 o 
   7  -9   3      607.40      477.01    269.73 o 
   8  -9   3     1072.04     1621.82    386.80 o 
 -12  -8   3      168.45      321.71    155.74 o 
 -11  -8   3     3891.59     3716.77    477.85 o 
 -10  -8   3      942.83      923.50    270.14 o 
  -9  -8   3     2948.12     3121.71    398.48 o 
  -8  -8   3      278.69      205.61     87.10 o 
  -7  -8   3    15511.04    16389.72    591.10 o 
  -6  -8   3     4390.66     4244.76    140.76 o 
  -5  -8   3     1395.29     1430.60     67.16 o 
  -4  -8   3     8206.83     8003.28    191.05 o 
  -3  -8   3     5056.15     5222.10    154.48 o 
  -2  -8   3     1185.60     1235.88     96.49 o 
  -1  -8   3      597.38      609.37     68.82 o 
   0  -8   3    16376.80    16832.38    298.98 o 
   1  -8   3      369.77      436.78     66.22 o 
   2  -8   3    17947.19    18364.35    400.05 o 
   3  -8   3     1398.12     1273.65    106.45 o 
   4  -8   3    10646.78    10737.99    638.47 o 
   5  -8   3     4530.40     3969.29    260.45 o 
   6  -8   3     3442.22     3707.98    313.23 o 
   7  -8   3      504.79      279.78    102.89 o 
   8  -8   3     2239.50     2220.12    256.20 o 
   9  -8   3       81.52      252.27    134.62 o 
 -12  -7   3     5059.33     4475.20    447.25 o 
 -11  -7   3     1356.41     1008.39    270.34 o 
 -10  -7   3      598.74      416.34    315.79 o 
  -9  -7   3     4419.65     4361.91   1540.64 o 
  -8  -7   3      606.24      567.17    197.53 o 
  -7  -7   3     5878.38     5711.21    379.26 o 
  -6  -7   3    21317.96    22154.43    404.60 o 
  -5  -7   3     3171.93     3127.41    108.08 o 
  -4  -7   3      132.43      192.79     35.34 o 
  -3  -7   3     3723.81     3777.48    118.94 o 
  -2  -7   3    10035.18     9920.09    212.73 o 
  -1  -7   3     8194.14     7968.74    214.70 o 
   0  -7   3      636.43      729.42     70.51 o 
   1  -7   3      567.50      490.94     56.35 o 
   2  -7   3    10534.40     9587.17    219.86 o 
   3  -7   3    12036.10    11210.60    376.73 o 
   4  -7   3       49.62       77.70    111.39 o 
   5  -7   3    10519.08    10827.99    417.97 o 
   6  -7   3     1300.75     1385.76    185.61 o 
   7  -7   3     4078.39     4246.18    521.10 o 
   8  -7   3      122.82      212.05     71.09 o 
   9  -7   3     7887.15     8844.49    596.77 o 
  10  -7   3      400.62      474.72    103.76 o 
 -13  -6   3     1923.11     1529.20    282.58 o 
 -12  -6   3     6438.88     6990.11    628.88 o 
 -11  -6   3     2243.81     2554.25    392.26 o 
 -10  -6   3      324.16      752.41    226.48 o 
  -9  -6   3     2036.18     1921.66    239.43 o 
  -8  -6   3    22569.79    23748.12    727.96 o 
  -7  -6   3    14659.18    14545.66    482.83 o 
  -6  -6   3      543.86      687.05     98.49 o 
  -5  -6   3     1407.48     1303.98     59.29 o 
  -4  -6   3    12165.40    12035.16    224.96 o 
  -3  -6   3     7215.49     7380.97    124.88 o 
  -2  -6   3    30300.17    30954.49    383.07 o 
  -1  -6   3     7453.35     7552.87    145.82 o 
   0  -6   3     1216.74     1230.97     69.48 o 
   1  -6   3     1347.03     1245.93     80.33 o 
   2  -6   3     3239.20     3437.34    127.76 o 
   3  -6   3    20001.35    19599.93    332.63 o 
   4  -6   3    20198.31    19326.72    390.93 o 
   5  -6   3      263.09      357.67     69.28 o 
   6  -6   3      543.35      656.94     69.45 o 
   7  -6   3    10988.54    10673.27    472.03 o 
   8  -6   3     8627.45     9883.04    432.87 o 
   9  -6   3      865.32     1039.64    183.90 o 
  10  -6   3     2995.10     3309.43    286.36 o 
  11  -6   3       15.57      103.86    121.87 o 
 -13  -5   3      448.65      310.58    195.38 o 
 -12  -5   3     1292.73     1448.32    212.24 o 
 -11  -5   3      102.83      -30.61    126.14 o 
 -10  -5   3     1166.25     1374.56    241.94 o 
  -9  -5   3     4490.20     4593.42    258.27 o 
  -8  -5   3       45.89      147.45     48.55 o 
  -7  -5   3    35467.54    37644.90   1389.69 o 
  -6  -5   3     3545.18     3556.07    180.86 o 
  -5  -5   3     6005.66     6642.98    227.80 o 
  -4  -5   3     4645.02     4775.09    133.70 o 
  -3  -5   3    30689.41    30073.71    388.10 o 
  -2  -5   3       57.76       53.86     30.19 o 
  -1  -5   3     8730.34     8040.67    262.67 o 
   0  -5   3     5449.88     4977.26    121.20 o 
   1  -5   3    37708.68    34935.51    406.25 o 
   2  -5   3     7814.63     7085.51    154.89 o 
   3  -5   3       60.69       29.83     60.63 o 
   4  -5   3     1767.46     1911.07    104.37 o 
   5  -5   3      324.71      437.24     66.95 o 
   6  -5   3      158.81      235.76     74.62 o 
   7  -5   3    13629.68    13812.21    519.84 o 
   8  -5   3     7751.44     7974.52    422.32 o 
   9  -5   3       97.19      125.61     75.11 o 
  10  -5   3      510.37      293.67    102.20 o 
  11  -5   3       25.69      130.95    111.60 o 
 -13  -4   3       22.60      339.48    152.13 o 
 -12  -4   3     1738.68     2078.40    320.91 o 
 -11  -4   3     1164.86     1156.61    335.36 o 
 -10  -4   3       70.29      249.26     97.64 o 
  -9  -4   3     4739.37     4584.50    302.55 o 
  -8  -4   3       16.91      131.53     61.73 o 
  -7  -4   3     5739.21     5748.73    370.43 o 
  -6  -4   3    12365.98    12977.69    382.84 o 
  -5  -4   3     5115.09     5544.78    225.33 o 
  -4  -4   3    14662.53    15456.44    345.71 o 
  -3  -4   3     2848.26     2797.73     58.19 o 
  -2  -4   3     2437.43     2506.25     85.19 o 
  -1  -4   3    16495.41    16298.13    255.96 o 
   0  -4   3    26647.42    24408.52    263.26 o 
   1  -4   3       95.36      173.79     34.41 o 
   2  -4   3    31537.40    29854.50    358.75 o 
   3  -4   3      225.73      199.58     40.56 o 
   4  -4   3     4081.55     3578.99    182.73 o 
   5  -4   3      636.63      667.51     77.34 o 
   6  -4   3     6017.44     5918.81    188.19 o 
   7  -4   3       73.68      176.44     97.66 o 
   8  -4   3     9512.01     9511.95    586.34 o 
   9  -4   3        7.52       28.07     76.24 o 
  10  -4   3     5214.06     5477.85    447.57 o 
  11  -4   3      886.40      928.45    196.49 o 
  12  -4   3       28.93      158.16    126.29 o 
 -13  -3   3     4476.47     4255.94    573.18 o 
 -12  -3   3        0.29      174.30    116.90 o 
 -11  -3   3     3081.33     2811.26    209.50 o 
 -10  -3   3      215.33      219.81     49.31 o 
  -9  -3   3     1306.71     1182.62     86.10 o 
  -8  -3   3     1085.22     1047.81     58.58 o 
  -6  -3   3     9916.74    10007.24    312.56 o 
  -5  -3   3     8446.45     8109.33    261.61 o 
  -4  -3   3     3517.90     3841.56    130.48 o 
  -3  -3   3     3361.66     3231.90     53.21 o 
  -2  -3   3    11417.68    10591.35    179.05 o 
  -1  -3   3     3280.11     3353.50     70.88 o 
   0  -3   3    11100.82    11196.83    169.39 o 
   1  -3   3     9138.92     8940.50    287.07 o 
   2  -3   3      945.31      861.55     59.99 o 
   3  -3   3     3360.70     3045.07    114.79 o 
   4  -3   3    24200.63    23887.31    416.43 o 
   5  -3   3     7281.37     6996.00    185.34 o 
   6  -3   3     1443.69     1632.38     99.18 o 
   7  -3   3      157.40      228.14     63.21 o 
   8  -3   3     3911.64     3714.61    176.30 o 
   9  -3   3    10471.95    10175.28    368.37 o 
  10  -3   3      333.99      457.72    122.64 o 
  11  -3   3     2181.72     2012.56    527.48 o 
  12  -3   3      797.97      997.22    208.73 o 
 -13  -2   3     5074.31     6610.69    696.91 o 
 -12  -2   3     9578.86    10840.74    953.30 o 
 -11  -2   3       17.55       68.85    178.22 o 
 -10  -2   3      263.03      249.71     59.38 o 
  -9  -2   3    12369.35    11907.87    348.11 o 
  -8  -2   3    10393.84    10216.61    224.32 o 
  -7  -2   3      329.58      384.87     53.24 o 
  -6  -2   3     1328.55     1308.70     51.96 o 
  -5  -2   3    15106.10    14794.78    208.97 o 
  -4  -2   3     1055.22     1005.27     40.99 o 
  -3  -2   3    15099.89    15386.36    298.15 o 
  -2  -2   3    67846.77    70581.20    688.77 o 
  -1  -2   3    45755.33    42713.84    624.31 o 
   0  -2   3    10412.39    10169.36    163.93 o 
   1  -2   3      453.97      758.62     67.66 o 
   2  -2   3    43375.51    40729.18    358.04 o 
   3  -2   3     8237.33     6988.18    168.09 o 
   4  -2   3     3439.44     3034.33     99.75 o 
   5  -2   3      360.08      448.34     70.98 o 
   6  -2   3     2992.84     2753.26    141.30 o 
   7  -2   3    19433.87    19516.85    581.36 o 
   8  -2   3     1000.89      902.92     89.14 o 
   9  -2   3     5118.23     5252.96    234.27 o 
  10  -2   3     3716.05     3659.58    332.67 o 
  11  -2   3       57.14      201.52     81.41 o 
  12  -2   3       14.81      115.30    241.59 o 
 -12  -1   3     1468.38     1284.58    272.44 o 
 -11  -1   3       10.82      112.02     47.19 o 
 -10  -1   3     9605.96     9858.07    290.15 o 
  -9  -1   3     2531.26     2655.54    131.34 o 
  -8  -1   3    14119.38    15478.98    349.54 o 
  -7  -1   3     6491.01     6395.62    255.08 o 
  -6  -1   3      189.99      134.11     30.94 o 
  -5  -1   3     6545.45     6478.21    104.22 o 
  -4  -1   3    64790.95    64708.35    619.45 o 
  -3  -1   3    58255.55    58514.61    583.18 o 
  -2  -1   3     5743.58     6201.23    143.78 o 
  -1  -1   3    10102.95    11293.86    149.31 o 
   0  -1   3     8721.94     8221.35    121.59 o 
   1  -1   3    59969.12    55516.34    508.53 o 
   2  -1   3     1775.45     2086.13     81.84 o 
   3  -1   3     5346.93     5216.22    119.28 o 
   4  -1   3     7531.70     6780.24    152.11 o 
   5  -1   3     2874.60     2860.23    103.43 o 
   6  -1   3    11933.46    12577.02    274.87 o 
   7  -1   3     9430.37     8760.80    220.82 o 
   8  -1   3    22488.15    23055.31    487.77 o 
   9  -1   3     3670.56     3450.03    167.69 o 
  10  -1   3      710.30      607.38    125.97 o 
  11  -1   3     2332.66     2466.15    238.45 o 
  12  -1   3     3800.91     3830.08    360.91 o 
  13  -1   3       21.85     -107.67    107.67 o 
 -12   0   3      270.61      298.19    129.55 o 
 -11   0   3       20.94       42.45     62.05 o 
 -10   0   3     3542.95     3684.30    201.20 o 
  -9   0   3    17665.56    18368.49    470.37 o 
  -8   0   3     2783.96     3114.93    164.17 o 
  -7   0   3      669.83      690.50    152.77 o 
  -6   0   3    12698.93    12738.08    280.69 o 
  -5   0   3    10771.32    11265.56    227.33 o 
  -4   0   3      156.10      126.59     27.33 o 
  -3   0   3    12737.82    13456.39    199.75 o 
  -2   0   3     1434.41     1407.73     91.13 o 
  -1   0   3    32258.91    32857.77    239.82 o 
   0   0   3       80.59       56.23     22.93 o 
   1   0   3    95555.13    86215.38    682.57 o 
   2   0   3    31961.83    29821.52    265.42 o 
   3   0   3     5144.98     4574.79    105.85 o 
   4   0   3    10655.21    10097.37    208.48 o 
   5   0   3    58975.63    53989.90    834.96 o 
   6   0   3    21207.41    21283.74    392.33 o 
   7   0   3       84.92      256.06     61.72 o 
   8   0   3       92.51      200.64     55.70 o 
   9   0   3      435.22      446.46     66.76 o 
  10   0   3     1724.31     1937.74    224.47 o 
  11   0   3       72.05       98.96     62.41 o 
  12   0   3     3097.22     3485.60    386.65 o 
  13   0   3      412.83      413.54    111.49 o 
 -12   1   3      403.84      239.23    119.31 o 
 -11   1   3     3053.43     3045.94    268.59 o 
 -10   1   3        1.42      195.22     65.28 o 
  -9   1   3     4188.14     4532.33    166.72 o 
  -8   1   3      560.95      523.46     59.37 o 
  -7   1   3     1107.84     1270.64     83.10 o 
  -6   1   3       46.21      104.29     51.82 o 
  -5   1   3    15983.07    15845.51    294.49 o 
  -4   1   3    17841.61    17745.25    267.32 o 
  -3   1   3     2768.20     2526.45     69.36 o 
  -2   1   3     7366.12     7362.87    142.53 o 
   0   1   3    68678.66    72043.63    720.54 o 
   1   1   3      647.25      506.80     53.69 o 
   2   1   3     5021.28     5375.68    108.93 o 
   3   1   3     5544.04     5290.73    117.63 o 
   4   1   3    42323.00    39348.02    364.97 o 
   5   1   3      386.70      573.06     53.94 o 
   6   1   3    44336.80    43047.81    570.10 o 
   7   1   3     9084.23     9020.87    225.24 o 
   8   1   3     6169.07     5940.89    185.91 o 
   9   1   3     2449.68     2621.65    154.20 o 
  10   1   3    13376.66    14216.65    486.66 o 
  11   1   3     1046.96     1023.45    135.54 o 
  12   1   3      240.39      255.75     81.43 o 
  13   1   3      345.61      358.71    116.29 o 
 -12   2   3      915.29      833.34    168.58 o 
 -11   2   3      882.75      658.67    150.12 o 
 -10   2   3       12.21        2.96    196.48 o 
  -9   2   3     5616.56     5590.88    235.81 o 
  -8   2   3     1108.91     1310.90    103.30 o 
  -7   2   3     2067.60     1888.27    106.25 o 
  -6   2   3      472.57      785.03     81.76 o 
  -5   2   3     9738.00    10152.28    235.41 o 
  -4   2   3    15835.83    15297.32    289.37 o 
  -3   2   3        6.75       25.99     47.83 o 
  -2   2   3    21245.86    20045.94    253.46 o 
  -1   2   3     1511.42     1508.72     91.56 o 
   0   2   3     9383.54    10474.91    165.01 o 
   1   2   3     5561.31     6119.11    138.50 o 
   2   2   3    20014.85    20187.04    257.65 o 
   3   2   3    31939.75    31545.43    288.69 o 
   4   2   3     6911.50     6600.57    124.62 o 
   5   2   3    26913.83    26673.73    670.65 o 
   6   2   3    14274.20    14476.83    287.60 o 
   7   2   3    23957.59    22847.02    331.32 o 
   8   2   3      953.16     1114.52     82.01 o 
   9   2   3     5888.45     5650.69    220.84 o 
  10   2   3     5037.73     4701.02    426.23 o 
  11   2   3     3432.81     3576.41    206.03 o 
  12   2   3     2873.29     3249.19    376.98 o 
  13   2   3     4715.99     5148.00    328.50 o 
 -11   3   3     2587.65     2646.14    343.19 o 
 -10   3   3     2232.58     2078.89    593.81 o 
  -9   3   3     1156.93     1239.65    126.11 o 
  -8   3   3     5301.46     5236.25    213.81 o 
  -7   3   3      485.16      546.85     67.37 o 
  -6   3   3     3220.36     3221.63    152.80 o 
  -5   3   3    16184.99    16237.04    281.85 o 
  -4   3   3    84083.82    85525.77    781.97 o 
  -3   3   3    21711.74    22004.64    342.12 o 
  -2   3   3      358.34      351.59     32.25 o 
  -1   3   3     3684.16     3487.60     86.88 o 
   0   3   3    15645.65    16110.67    219.12 o 
   1   3   3    20649.22    22373.12    220.37 o 
   2   3   3     1255.20     1596.93     65.98 o 
   3   3   3     8254.97     8216.33    134.91 o 
   4   3   3      659.30      641.47     44.48 o 
   5   3   3    23308.12    22604.26    443.43 o 
   6   3   3      444.18      485.85     65.88 o 
   7   3   3    39336.89    39210.79    659.96 o 
   8   3   3    11210.47    11451.36    266.47 o 
   9   3   3       76.46      177.37     51.50 o 
  10   3   3     1928.55     2078.79    153.23 o 
  11   3   3    14836.18    15346.59    505.83 o 
  12   3   3     5835.84     5866.82    374.31 o 
  13   3   3      996.95      917.00    188.28 o 
  14   3   3     1341.80     1320.97    273.15 o 
 -11   4   3      769.51      652.34    282.23 o 
 -10   4   3     8966.32     9737.87    617.26 o 
  -9   4   3     8194.47     8967.93    586.33 o 
  -8   4   3      267.45      300.02     82.87 o 
  -7   4   3      139.99      128.65     72.51 o 
  -6   4   3     9249.72     9423.50    246.70 o 
  -5   4   3    24900.10    25497.81    472.11 o 
  -4   4   3    10534.01    10689.09    227.90 o 
  -3   4   3    38784.47    38138.56    411.36 o 
  -2   4   3      112.54      100.95     44.99 o 
  -1   4   3      867.94      823.87     45.83 o 
   0   4   3    65124.32    67257.51    511.70 o 
   1   4   3    98721.02   105548.96    641.05 o 
   2   4   3     3727.26     3819.91     79.97 o 
   3   4   3       84.65      109.36     26.34 o 
   4   4   3     7262.69     6995.27    145.43 o 
   5   4   3    44750.88    46214.28    496.03 o 
   6   4   3    27082.61    26920.52    419.47 o 
   7   4   3     1498.80     1581.83     84.82 o 
   8   4   3     4069.68     4081.20    171.67 o 
   9   4   3     1127.26     1134.43    111.12 o 
  10   4   3     1087.34     1185.53    148.47 o 
  11   4   3     2568.92     2313.02    224.60 o 
  12   4   3     8411.71     8524.16    425.37 o 
  13   4   3     2785.16     2571.36    249.71 o 
  14   4   3      113.87      308.47    123.73 o 
 -10   5   3       85.66      143.86    111.25 o 
  -9   5   3     2723.77     2932.18    606.45 o 
  -8   5   3        3.24       94.54     55.11 o 
  -7   5   3     2910.87     2744.73    133.78 o 
  -6   5   3     1119.80     1293.50    106.66 o 
  -5   5   3    26326.10    26676.36    525.88 o 
  -4   5   3    26337.72    27325.22    411.45 o 
  -3   5   3      188.32      199.93     31.94 o 
  -2   5   3      144.01      178.68     37.80 o 
  -1   5   3    69197.55    71399.51   1207.51 o 
   0   5   3     4600.04     4185.48    126.42 o 
   1   5   3    19267.30    20347.17    287.18 o 
   2   5   3     7330.00     7270.46    143.90 o 
   3   5   3    15528.04    15583.98    240.28 o 
   4   5   3    11777.14    11613.64    203.53 o 
   5   5   3     9068.75     8565.78    242.34 o 
   6   5   3    19722.83    20744.94    242.25 o 
   7   5   3      680.99      684.49     66.66 o 
   8   5   3      190.47      177.12     46.10 o 
   9   5   3     8369.32     8580.69    276.70 o 
  10   5   3    21684.45    23002.99    999.36 o 
  11   5   3     7005.74     6727.00    611.95 o 
  12   5   3      334.96      282.68     82.94 o 
  13   5   3       17.23      165.72    130.80 o 
  14   5   3     1485.92     1324.89    343.59 o 
 -10   6   3      346.54      240.03    114.72 o 
  -9   6   3     1213.50     1100.84    216.95 o 
  -8   6   3      416.67      317.00    170.79 o 
  -7   6   3     9423.55    10245.85    558.03 o 
  -6   6   3     8411.03     8715.19    325.74 o 
  -5   6   3     1061.19     1102.62     82.30 o 
  -4   6   3     3931.50     3755.09    174.63 o 
  -3   6   3       50.63      114.45     29.37 o 
  -2   6   3     3569.29     3470.71    111.65 o 
  -1   6   3      302.56      366.67     53.35 o 
   0   6   3    11122.63    11412.91    235.51 o 
   1   6   3      255.28      225.51     32.32 o 
   2   6   3    25888.52    26841.25    373.26 o 
   3   6   3       82.70      161.26     36.06 o 
   4   6   3    41360.95    44358.45    580.62 o 
   5   6   3    17104.48    17414.92    261.88 o 
   6   6   3     2000.81     1936.49     84.04 o 
   7   6   3       26.36      127.36     77.17 o 
   8   6   3    10446.71    10007.79    241.91 o 
   9   6   3     3030.93     3250.49    144.09 o 
  10   6   3     3730.27     4067.31    189.39 o 
  11   6   3     6229.13     6800.77    307.61 o 
  12   6   3      400.77      328.52    116.52 o 
  13   6   3     4070.72     3967.43    401.24 o 
  -9   7   3     9079.40     9202.46    848.04 o 
  -8   7   3     2318.53     2141.74    263.10 o 
  -7   7   3     1663.99     1624.57    188.59 o 
  -6   7   3      231.25      315.27     84.99 o 
  -5   7   3      816.68      665.58    107.04 o 
  -4   7   3     1587.78     1677.20    111.94 o 
  -3   7   3      562.19      637.78     62.63 o 
  -2   7   3     1110.45     1051.82     99.46 o 
  -1   7   3     1044.81     1045.83     91.04 o 
   0   7   3      336.93      304.24     72.77 o 
   1   7   3     3521.18     3373.85    105.96 o 
   2   7   3    28830.51    29781.03    346.81 o 
   3   7   3    28619.44    29529.19    414.77 o 
   4   7   3     1370.81     1281.03     75.38 o 
   5   7   3     4357.92     4730.81    130.55 o 
   6   7   3      751.03      797.12     78.21 o 
   7   7   3     3393.91     3809.36    137.69 o 
   8   7   3      192.37      118.03     61.95 o 
   9   7   3     7184.57     7407.42    307.30 o 
  10   7   3      281.63      262.46     58.67 o 
  11   7   3     5000.68     5011.32    332.69 o 
  12   7   3        2.33       46.69     54.52 o 
  13   7   3     6075.49     6165.15    608.91 o 
  -9   8   3      201.65      238.23    118.76 o 
  -8   8   3     5230.37     5453.84    444.74 o 
  -7   8   3       33.60      260.20    122.93 o 
  -6   8   3     7679.49     8181.42    324.16 o 
  -5   8   3       49.11       82.95     54.99 o 
  -4   8   3     3825.51     3840.81    186.92 o 
  -3   8   3     1119.60      995.02     87.42 o 
  -2   8   3       49.52      146.67     55.05 o 
  -1   8   3      717.30      705.89     64.57 o 
   0   8   3    13073.91    13120.70    283.08 o 
   1   8   3    22552.93    23870.20    472.78 o 
   2   8   3      693.20      837.39     83.43 o 
   3   8   3     1835.07     1796.47     85.53 o 
   4   8   3      626.65      576.71     67.84 o 
   5   8   3     5501.75     5486.41    237.12 o 
   6   8   3       83.12       67.07     49.32 o 
   7   8   3     3470.50     3677.50    136.23 o 
   8   8   3     2356.87     2641.54    166.68 o 
   9   8   3     1462.91     1590.85    126.59 o 
  10   8   3     2745.32     2662.43    165.56 o 
  11   8   3     2373.20     2522.89    209.28 o 
  12   8   3     5834.41     5694.17    456.30 o 
  13   8   3      131.60     -178.62    178.62 o 
  -8   9   3      317.11      358.17     72.75 o 
  -7   9   3     1960.29     1833.22    224.24 o 
  -6   9   3     1152.81     1454.07    239.12 o 
  -5   9   3    10893.58    11831.51    422.89 o 
  -4   9   3      400.98      310.35     76.37 o 
  -3   9   3       46.75       55.18     51.97 o 
  -2   9   3     5943.61     6587.63    294.74 o 
  -1   9   3    18092.37    18200.22    485.66 o 
   0   9   3     2582.09     2409.34    111.08 o 
   1   9   3    10415.49    10307.88    254.32 o 
   2   9   3       16.42      108.51     41.75 o 
   3   9   3     2111.92     2277.10    135.90 o 
   4   9   3       48.47       53.10     44.29 o 
   5   9   3     1706.44     1795.54    104.49 o 
   6   9   3     1476.03     1560.64     95.90 o 
   7   9   3      155.39      187.30     57.66 o 
   8   9   3       16.59       58.71     52.04 o 
   9   9   3     5782.16     5841.42    258.11 o 
  10   9   3     9002.03     9097.59    325.27 o 
  11   9   3     4125.95     3988.54    215.73 o 
  12   9   3      109.38      195.52    133.01 o 
  13   9   3        7.22     -101.45    187.75 o 
  -7  10   3     4732.02     4849.38    493.66 o 
  -6  10   3     2277.62     2476.84    270.30 o 
  -5  10   3       62.67      159.86     86.44 o 
  -4  10   3      112.33      152.04     47.87 o 
  -3  10   3     2626.11     2379.97    169.76 o 
  -2  10   3      170.24      255.36     63.67 o 
  -1  10   3    18340.19    19727.10    582.47 o 
   0  10   3     4803.25     4823.52    215.68 o 
   1  10   3      309.18      232.21     63.47 o 
   2  10   3      766.17      738.90     75.49 o 
   3  10   3     5039.60     5235.69    179.68 o 
   4  10   3    17633.05    17829.82    394.35 o 
   5  10   3      548.60      461.01     57.42 o 
   6  10   3       85.71       70.66     33.82 o 
   7  10   3     7437.10     7517.95    314.50 o 
   8  10   3    10308.94    10513.23    361.42 o 
   9  10   3      155.08      144.91     55.00 o 
  10  10   3     3416.79     3665.36    204.72 o 
  11  10   3      788.17      793.33    145.28 o 
  12  10   3       12.61      304.15    205.31 o 
  -6  11   3     1040.29     1078.63    276.37 o 
  -5  11   3       13.73      116.93    143.45 o 
  -4  11   3       12.63      -74.60    112.20 o 
  -3  11   3     1442.42     1867.80    516.49 o 
  -2  11   3     2650.37     2603.06    189.16 o 
  -1  11   3       91.19      108.22     56.73 o 
   0  11   3     1954.87     1903.53    158.65 o 
   1  11   3      311.61      302.86     63.71 o 
   2  11   3     5283.72     5157.22    192.30 o 
   3  11   3     1971.07     2067.22    150.12 o 
   4  11   3      439.83      380.15     65.61 o 
   5  11   3     3702.65     3858.70    335.84 o 
   6  11   3     5006.35     5047.27    218.12 o 
   7  11   3      645.93      463.92    112.37 o 
   8  11   3     9672.16     9271.56    292.83 o 
   9  11   3     6204.58     5918.20    357.87 o 
  10  11   3      162.03       49.09     59.04 o 
  11  11   3       51.36      112.40     78.46 o 
  12  11   3     2785.45     2769.19    428.78 o 
  -5  12   3      766.56      647.61    195.74 o 
  -4  12   3     3853.93     3999.24    419.85 o 
  -3  12   3       12.49      226.39    119.30 o 
  -2  12   3     1311.56     1467.46    207.79 o 
  -1  12   3      432.20      355.25    111.37 o 
   0  12   3      816.98     1109.75    187.50 o 
   1  12   3      687.45      557.81    141.09 o 
   2  12   3      270.69      214.91     78.91 o 
   3  12   3      495.30      309.53     82.96 o 
   4  12   3      356.63      298.21     91.50 o 
   5  12   3      920.84      880.16    141.49 o 
   6  12   3      363.87      272.45     78.05 o 
   7  12   3     9212.71     9194.21    341.85 o 
   8  12   3      113.60       65.51     46.71 o 
   9  12   3     2784.93     2548.71    224.16 o 
  10  12   3     1217.00      946.74    216.28 o 
  11  12   3     2859.18     2829.70    425.37 o 
  -3  13   3       53.93      176.97     83.34 o 
  -2  13   3     6418.80     6588.83    464.77 o 
  -1  13   3     2537.98     2664.37    273.75 o 
   0  13   3     1020.28      893.40    170.83 o 
   1  13   3     1962.37     2013.31    255.11 o 
   2  13   3       67.70      177.86    142.64 o 
   3  13   3      432.89      414.43    118.65 o 
   4  13   3     3635.66     3583.05    261.21 o 
   5  13   3     9261.57     9931.26    466.81 o 
   6  13   3      770.80      455.28    145.28 o 
   7  13   3      396.33      305.62     83.29 o 
   8  13   3       19.17       69.93     58.97 o 
   9  13   3     1787.00     1505.24    290.78 o 
  10  13   3     1760.17     1238.90    186.35 o 
  -2  14   3     1472.42      958.16    169.67 o 
  -1  14   3    11597.30    12704.81    956.58 o 
   0  14   3     1474.93     1686.49    262.86 o 
   1  14   3     1683.38     1525.84    165.82 o 
   2  14   3      201.85       77.98    195.03 o 
   3  14   3     4529.27     4888.66    432.83 o 
   4  14   3      262.86      190.75     88.59 o 
   5  14   3     1636.17     1564.56    168.71 o 
   6  14   3      713.76      803.79    394.92 o 
   7  14   3     1668.70     1665.28    214.45 o 
   8  14   3      381.94      371.45    103.97 o 
   9  14   3      569.43      672.41    159.25 o 
   0  15   3     1874.74     1915.61    238.19 o 
   1  15   3      422.04      325.73    151.42 o 
   2  15   3     3200.94     3677.69    350.66 o 
   3  15   3     2510.58     2941.98    537.26 o 
   4  15   3     5255.56     4540.94    314.95 o 
   5  15   3      300.90      374.96    138.63 o 
   6  15   3      544.43      431.73    136.82 o 
   7  15   3      515.19      526.71    140.06 o 
  -5 -15   4       11.24       37.28     96.21 o 
  -4 -15   4      536.37      437.02     98.47 o 
  -3 -15   4     1474.59     1451.58    228.98 o 
  -2 -15   4     2102.02     2253.30    274.28 o 
  -1 -15   4        0.94       24.15    113.29 o 
  -7 -14   4      630.95      443.03    149.52 o 
  -6 -14   4      538.79      774.81    201.18 o 
  -5 -14   4      622.26      675.34    264.42 o 
  -4 -14   4     3660.10     3668.02    276.16 o 
  -3 -14   4     2527.77     3069.10    309.84 o 
  -2 -14   4     1312.31     1051.21    207.66 o 
  -1 -14   4      355.12      433.74    140.03 o 
   0 -14   4      535.12      540.26    174.48 o 
   1 -14   4       28.32      -70.63    128.30 o 
   2 -14   4      795.74      583.93    139.50 o 
  -9 -13   4      941.27      502.74    191.36 o 
  -8 -13   4      344.58      247.26    156.64 o 
  -7 -13   4        5.05     -124.73    150.52 o 
  -6 -13   4     2392.47     2323.27    239.86 o 
  -5 -13   4     2484.41     2475.35    218.42 o 
  -4 -13   4      165.43       93.69     58.97 o 
  -3 -13   4     3496.16     3478.32    266.06 o 
  -2 -13   4      854.87      896.10    184.78 o 
  -1 -13   4      503.63      669.21    214.25 o 
   0 -13   4      534.45      689.85    164.32 o 
   1 -13   4     2920.36     3205.53    302.97 o 
   2 -13   4      177.44      149.77    113.81 o 
   3 -13   4      453.26      319.16     82.89 o 
   4 -13   4        8.33      205.74    100.78 o 
 -10 -12   4      701.26      341.68    139.38 o 
  -9 -12   4     1574.56     1540.13    285.29 o 
  -8 -12   4      119.10      -33.62    152.23 o 
  -7 -12   4      487.43      678.76    240.83 o 
  -6 -12   4     2818.53     2796.80    223.76 o 
  -5 -12   4     8035.67     8450.23    395.69 o 
  -4 -12   4     2311.44     2472.29    202.48 o 
  -3 -12   4       49.85       77.18     88.91 o 
  -2 -12   4      253.41      192.82     65.84 o 
  -1 -12   4     1749.57     1776.44    178.53 o 
   0 -12   4     2690.65     3191.30    256.47 o 
   1 -12   4       11.82       63.48     75.71 o 
   2 -12   4     1091.20     1442.18    279.73 o 
   3 -12   4      167.17       90.11    249.36 o 
   4 -12   4      800.19      464.76    117.77 o 
   5 -12   4      634.97      497.43    145.80 o 
 -11 -11   4     3252.80     3746.27    514.08 o 
 -10 -11   4      264.96      424.77    156.54 o 
  -9 -11   4     1383.71     1179.28    298.23 o 
  -8 -11   4      309.97      418.75    177.82 o 
  -7 -11   4     9194.77     8594.81    866.10 o 
  -6 -11   4     1121.16     1273.32    148.41 o 
  -5 -11   4      149.91      179.40     62.14 o 
  -4 -11   4       52.39      136.82     57.68 o 
  -3 -11   4      907.56      828.33     80.17 o 
  -2 -11   4       56.57      148.02     56.31 o 
  -1 -11   4     1472.45     1464.02    159.07 o 
   0 -11   4      834.81      706.58    305.66 o 
   1 -11   4      122.04      157.35     60.51 o 
   2 -11   4       40.23      101.98     72.93 o 
   3 -11   4      622.12      548.94    125.01 o 
   4 -11   4     3470.60     4171.02    460.80 o 
   5 -11   4      820.64      732.74    194.24 o 
   6 -11   4       22.72      167.95    157.65 o 
 -11 -10   4      298.17      135.67    126.04 o 
 -10 -10   4      119.10      133.86    112.49 o 
  -9 -10   4     5005.23     5216.16    485.98 o 
  -8 -10   4     3049.36     2545.11    349.91 o 
  -7 -10   4     3268.18     3188.62    177.90 o 
  -6 -10   4     7876.20     7949.01    280.29 o 
  -5 -10   4     1388.14     1334.33    108.33 o 
  -4 -10   4     2417.64     2567.11    184.67 o 
  -3 -10   4      266.61      207.10     72.71 o 
  -2 -10   4      662.61      689.32     92.22 o 
  -1 -10   4      192.31      240.90     65.25 o 
   0 -10   4     4735.71     5320.40    338.62 o 
   1 -10   4     1019.32      855.51    112.78 o 
   2 -10   4    16601.24    16940.57    647.67 o 
   3 -10   4     1469.03     1522.68    201.30 o 
   4 -10   4      520.35      575.56    157.29 o 
   5 -10   4       45.89      205.78    108.19 o 
   6 -10   4      210.19      248.68    165.62 o 
   7 -10   4       19.02      171.35    108.54 o 
   8 -10   4      492.96      224.18    143.20 o 
 -12  -9   4      303.49      430.99    180.42 o 
 -11  -9   4       38.01      127.24    127.74 o 
 -10  -9   4     2050.66     2286.52    374.10 o 
  -9  -9   4      117.85      171.29    101.45 o 
  -8  -9   4     5068.00     5636.82    486.48 o 
  -7  -9   4      529.91      454.68     57.48 o 
  -6  -9   4     5923.78     6016.02    236.68 o 
  -5  -9   4      436.22      433.70     53.08 o 
  -4  -9   4     6530.74     6597.66    228.50 o 
  -3  -9   4     9933.32     9809.13    237.82 o 
  -2  -9   4      128.98       18.02     73.46 o 
  -1  -9   4      107.86      122.28     50.15 o 
   0  -9   4     7276.54     7434.86    213.42 o 
   1  -9   4     9141.97     8431.34    322.69 o 
   2  -9   4     5903.04     5543.84    300.46 o 
   3  -9   4     8563.08     9043.29    480.36 o 
   4  -9   4      843.76      916.45    297.33 o 
   5  -9   4     1593.71     1507.72    184.33 o 
   6  -9   4     1245.28     1013.86    198.50 o 
   7  -9   4     1459.77     1772.51    244.74 o 
   8  -9   4       15.83       45.44    119.85 o 
 -12  -8   4     2561.98     1924.87    271.54 o 
 -11  -8   4        3.12      240.13    210.53 o 
 -10  -8   4     5117.79     5123.94    623.36 o 
  -9  -8   4     1105.25      928.92    241.54 o 
  -8  -8   4     1489.52     1583.48    204.11 o 
  -7  -8   4      155.31      176.51    121.32 o 
  -6  -8   4     9916.33    10131.43    260.48 o 
  -5  -8   4     6467.92     6406.09    158.00 o 
  -4  -8   4     2008.38     2008.96     86.31 o 
  -3  -8   4      197.19      273.57     46.58 o 
  -2  -8   4     1415.32     1346.07     80.26 o 
  -1  -8   4    17479.03    17889.61    392.17 o 
   0  -8   4      248.42      141.04     49.23 o 
   1  -8   4     4813.92     4797.27    199.42 o 
   2  -8   4     1326.64     1336.31    113.60 o 
   3  -8   4     3838.92     3481.60    150.81 o 
   4  -8   4      293.16      241.00     71.63 o 
   5  -8   4    13700.55    13939.49    582.10 o 
   6  -8   4     3705.53     3716.27    327.08 o 
   7  -8   4     3261.70     3251.09    317.42 o 
   8  -8   4      449.79      473.15    248.41 o 
   9  -8   4     3122.34     2869.52    391.81 o 
 -12  -7   4     7182.95     7072.49    581.31 o 
 -11  -7   4     7981.49     8491.61    763.14 o 
 -10  -7   4      723.82      754.11    234.91 o 
  -9  -7   4      222.95      312.38    139.68 o 
  -8  -7   4     8438.78     9359.61    666.01 o 
  -7  -7   4    27033.23    29487.46    767.65 o 
  -6  -7   4     3328.10     3614.03    204.68 o 
  -5  -7   4     1032.90     1036.09     50.66 o 
  -4  -7   4      524.94      576.49     57.66 o 
  -3  -7   4     8085.72     7967.91    174.72 o 
  -2  -7   4     3669.24     3446.58    116.03 o 
  -1  -7   4    17158.86    16898.30    370.90 o 
   0  -7   4    16639.03    16807.07    370.50 o 
   1  -7   4      640.48      749.87     82.34 o 
   2  -7   4      870.73      871.35     94.15 o 
   3  -7   4     1711.72     1498.86    117.73 o 
   4  -7   4    14313.92    14607.79    646.01 o 
   5  -7   4     2498.38     2135.65    142.37 o 
   6  -7   4     1082.16     1169.42    164.94 o 
   7  -7   4     3593.34     3939.99    302.72 o 
   8  -7   4    17523.68    18568.59    800.85 o 
   9  -7   4      148.66      302.49    163.87 o 
  10  -7   4     3983.03     4273.50    503.19 o 
 -12  -6   4      143.56      127.44    112.29 o 
 -11  -6   4     1995.39     2350.04    398.18 o 
 -10  -6   4       16.40       65.63    108.68 o 
  -9  -6   4    10176.92    10670.65    632.49 o 
  -8  -6   4       76.63       31.63     95.30 o 
  -7  -6   4    22972.27    23776.81    720.70 o 
  -6  -6   4    28443.17    30668.33   1053.20 o 
  -5  -6   4     2330.37     2264.50     50.51 o 
  -4  -6   4      435.84      357.23     40.58 o 
  -3  -6   4    47913.07    48607.61    389.11 o 
  -2  -6   4    35049.82    36382.05    387.11 o 
  -1  -6   4     3876.28     4119.10    104.08 o 
   0  -6   4      413.48      523.28     51.52 o 
   1  -6   4     5586.26     5566.52    134.22 o 
   2  -6   4    12890.20    12492.33    293.52 o 
   3  -6   4     2726.49     2590.61    151.15 o 
   4  -6   4     1492.94     1332.40    100.53 o 
   5  -6   4     5329.50     5088.95    195.87 o 
   6  -6   4      260.14      241.45     48.17 o 
   7  -6   4      790.79      944.38    249.66 o 
   8  -6   4    13936.70    14708.92    823.10 o 
   9  -6   4    15928.54    17744.55    796.27 o 
  10  -6   4        5.09      195.60    335.81 o 
  11  -6   4      436.69      262.16     96.81 o 
 -12  -5   4     1813.68     1865.76    339.17 o 
 -11  -5   4      620.43      564.96    173.20 o 
 -10  -5   4       61.96       53.69     67.43 o 
  -9  -5   4     3023.50     2866.47    198.09 o 
  -8  -5   4    19390.75    20352.11    636.03 o 
  -7  -5   4     2329.86     2325.60    194.77 o 
  -6  -5   4    16632.65    18868.70    519.58 o 
  -5  -5   4     1235.88     1374.69    114.48 o 
  -4  -5   4    29632.62    30230.29    407.01 o 
  -3  -5   4     3155.12     3399.21    107.77 o 
  -2  -5   4    40128.42    39278.87    425.60 o 
  -1  -5   4     2602.89     2893.48     86.73 o 
   0  -5   4    12946.69    12598.65    247.53 o 
   1  -5   4      710.98      589.09     74.78 o 
   2  -5   4    24054.32    22899.01    401.71 o 
   3  -5   4    17558.48    17821.17    252.34 o 
   4  -5   4     1732.50     1612.33    108.21 o 
   5  -5   4       56.06      132.61     48.67 o 
   6  -5   4     5244.33     5476.29    198.99 o 
   7  -5   4    11901.97    12079.96    467.99 o 
   8  -5   4       26.37      142.21     65.40 o 
   9  -5   4     4479.90     4946.36    444.34 o 
  10  -5   4      547.31      541.42    118.43 o 
  11  -5   4      712.57      498.43    133.13 o 
 -12  -4   4     3372.19     3101.84    312.48 o 
 -11  -4   4       19.87       97.74    110.58 o 
 -10  -4   4     6054.81     5701.45    490.60 o 
  -9  -4   4      277.79      357.03    154.94 o 
  -8  -4   4     1557.86     1458.97    141.53 o 
  -7  -4   4     3517.32     3464.85    305.86 o 
  -6  -4   4     1738.38     1723.34    108.27 o 
  -5  -4   4    16080.12    16756.90    411.27 o 
  -4  -4   4     1783.61     1765.91    110.18 o 
  -3  -4   4     7563.53     7702.28    130.62 o 
  -2  -4   4    16261.60    16999.04    269.37 o 
  -1  -4   4    36849.48    35523.64    381.62 o 
   0  -4   4       71.15       47.36     31.33 o 
   1  -4   4    17901.01    16716.79    260.13 o 
   2  -4   4      190.22      118.52     51.31 o 
   3  -4   4     2483.26     1900.50     92.07 o 
   4  -4   4     1003.35      862.30     82.67 o 
   5  -4   4    11059.16    10868.37    242.36 o 
   6  -4   4       15.53       97.99     49.72 o 
   7  -4   4    16242.48    16982.96    383.26 o 
   8  -4   4     2487.78     2484.37    213.96 o 
   9  -4   4     2054.25     1946.98    209.43 o 
  10  -4   4      629.63      400.36     93.65 o 
  11  -4   4      306.04      296.95    116.30 o 
  12  -4   4      271.70      244.41     89.74 o 
 -12  -3   4    10039.62    10981.13    797.96 o 
 -11  -3   4     5128.90     4711.31    239.07 o 
 -10  -3   4      158.67      146.40     37.04 o 
  -9  -3   4      370.33      332.41     43.43 o 
  -8  -3   4     4593.17     4386.20    351.02 o 
  -7  -3   4    10561.16    10931.26   3127.97 o 
  -6  -3   4       16.70       49.12    128.44 o 
  -5  -3   4      705.78      839.20     80.34 o 
  -4  -3   4      123.71       42.55     31.94 o 
  -3  -3   4     4356.79     3977.83    107.14 o 
  -2  -3   4     1690.93     1434.80     45.64 o 
  -1  -3   4    68519.41    67864.54    918.28 o 
   0  -3   4    55420.94    52510.61    481.08 o 
   1  -3   4     2979.78     2646.25     98.44 o 
   2  -3   4     5138.78     5252.75    141.73 o 
   3  -3   4    15183.18    13895.49    259.16 o 
   4  -3   4    23005.71    21283.24    384.42 o 
   5  -3   4    11643.38    11365.53    335.81 o 
   6  -3   4     1966.77     1624.92    122.40 o 
   7  -3   4     6781.02     6243.21    204.95 o 
   8  -3   4    11974.91    11791.13    317.37 o 
   9  -3   4        9.30      109.79     59.12 o 
  10  -3   4     4939.25     5340.12    464.17 o 
  11  -3   4      132.70      205.84     77.62 o 
  12  -3   4     1302.05     1316.96    297.13 o 
 -12  -2   4      929.11      972.17    348.41 o 
 -11  -2   4     6365.93     4988.41    645.03 o 
 -10  -2   4      188.07      105.84     77.30 o 
  -9  -2   4     5630.45     5495.22    183.35 o 
  -8  -2   4     1318.12     1265.67     98.40 o 
  -7  -2   4    19188.40    19514.72    480.17 o 
  -6  -2   4     4391.20     4845.31    128.62 o 
  -5  -2   4     1117.68     1019.20     41.42 o 
  -4  -2   4    29761.51    30567.97    309.71 o 
  -3  -2   4    42947.11    46392.05    441.68 o 
  -2  -2   4    43112.48    41891.06    468.87 o 
  -1  -2   4    17263.01    17099.07    251.80 o 
   0  -2   4    19831.36    20274.97    281.35 o 
   1  -2   4     1609.41     1623.45     61.09 o 
   2  -2   4    14423.14    13243.02    248.22 o 
   3  -2   4     2802.42     2492.77     84.62 o 
   4  -2   4     6305.69     6267.27    233.87 o 
   5  -2   4     4974.68     4904.86    132.71 o 
   6  -2   4      491.15      574.39     68.45 o 
   7  -2   4     1326.23     1554.11    105.12 o 
   8  -2   4    14888.45    15509.48    385.38 o 
   9  -2   4    19077.02    18859.79   1173.87 o 
  10  -2   4      149.83      127.77    166.53 o 
  11  -2   4      354.82      335.41    106.56 o 
  12  -2   4     3866.59     3738.58    304.60 o 
 -12  -1   4     3331.19     3437.20    415.84 o 
 -11  -1   4      707.18      569.90     94.84 o 
 -10  -1   4      867.86      822.47    103.81 o 
  -9  -1   4    19791.44    21323.25    622.48 o 
  -8  -1   4    13671.73    13953.00    285.64 o 
  -7  -1   4      940.80     1051.98     76.17 o 
  -6  -1   4      787.23      898.97     74.93 o 
  -5  -1   4    10943.91    10233.34    200.46 o 
  -4  -1   4     5423.23     5197.61    103.74 o 
  -3  -1   4    13100.02    13406.73    174.96 o 
  -2  -1   4     6399.95     7168.03    124.14 o 
  -1  -1   4      121.88      199.76     23.94 o 
   0  -1   4     6239.92     6603.87    103.83 o 
   1  -1   4    14202.60    13882.69    217.00 o 
   2  -1   4    20814.03    19214.47    255.76 o 
   3  -1   4     8390.06     7157.14    138.32 o 
   4  -1   4       99.81      129.64     55.07 o 
   5  -1   4    16423.53    15551.15    305.33 o 
   6  -1   4    10218.45     8922.94    219.49 o 
   7  -1   4    13680.33    13437.36    379.26 o 
   8  -1   4     1661.39     1608.47    116.53 o 
   9  -1   4     1938.90     2232.47    194.47 o 
  10  -1   4       37.42       82.26     58.73 o 
  11  -1   4      487.98      472.56    134.35 o 
  12  -1   4      957.52     1040.49    204.08 o 
  13  -1   4     5497.06     5996.40    440.14 o 
 -12   0   4      372.00      537.76    215.45 o 
 -11   0   4      351.20      210.42     54.81 o 
 -10   0   4     7688.77     8209.48    300.43 o 
  -9   0   4       47.13      140.24     40.65 o 
  -8   0   4     4353.87     4420.97    187.09 o 
  -7   0   4       85.37       34.12     45.52 o 
  -6   0   4     4878.37     5354.34    151.01 o 
  -5   0   4    10871.34    11281.29    278.71 o 
  -4   0   4    34336.66    34209.11    370.14 o 
  -3   0   4    17658.35    16974.25    232.34 o 
  -2   0   4      195.90      182.87     29.24 o 
  -1   0   4     1309.75     1437.31     75.10 o 
   0   0   4    56359.96    55429.63    460.87 o 
   1   0   4    19436.95    18498.44    230.31 o 
   2   0   4    12446.73    11456.65    198.46 o 
   3   0   4      825.19      686.58     69.30 o 
   4   0   4    20256.22    18100.26    271.51 o 
   5   0   4     9419.81     9215.26    197.22 o 
   6   0   4     7079.15     7520.41    195.09 o 
   7   0   4    13008.34    12873.69    281.11 o 
   8   0   4     5247.02     4874.35    183.71 o 
   9   0   4     3409.37     3472.28    174.55 o 
  10   0   4     3600.49     3531.96    214.82 o 
  11   0   4     6258.44     6343.63    430.99 o 
  12   0   4     2767.79     2763.60    333.65 o 
  13   0   4      446.84      550.20    174.45 o 
 -12   1   4     2500.55     3245.54    451.56 o 
 -11   1   4       43.85      216.25    177.77 o 
 -10   1   4     1385.61     1413.19    246.96 o 
  -9   1   4      413.39      486.19     66.52 o 
  -8   1   4      678.84      552.42     91.49 o 
  -7   1   4      262.41      351.33     48.65 o 
  -6   1   4     8050.96     7819.10    179.48 o 
  -5   1   4     5732.16     5930.66    144.95 o 
  -4   1   4     1055.12     1043.16     85.36 o 
  -3   1   4    12578.93    12459.14    301.44 o 
  -2   1   4      508.10      627.93     44.94 o 
  -1   1   4     4761.22     4666.76    185.24 o 
   0   1   4      818.77      856.26     31.04 o 
   1   1   4    13460.72    13867.33    189.09 o 
   2   1   4     1300.15     1503.42     72.67 o 
   3   1   4     2638.92     2322.61     90.87 o 
   4   1   4     7333.55     6855.03    140.50 o 
   5   1   4    54333.09    51037.28    559.87 o 
   6   1   4    24955.96    25181.45    444.80 o 
   7   1   4     4008.66     4008.71    144.38 o 
   8   1   4       19.67      228.29     78.40 o 
   9   1   4     5929.82     6126.69    230.57 o 
  10   1   4      419.50      602.12    109.36 o 
  11   1   4     3873.02     4017.09    358.81 o 
  12   1   4     1076.86      952.65    155.37 o 
  13   1   4      190.61      307.87    115.90 o 
 -11   2   4      572.93      439.11    122.67 o 
 -10   2   4     1265.40     1144.46    158.71 o 
  -9   2   4       10.98      -10.93     56.23 o 
  -8   2   4     3623.12     3820.28    159.01 o 
  -7   2   4      966.02     1196.32     91.09 o 
  -6   2   4      201.04      238.00     54.32 o 
  -5   2   4     1988.60     2070.17     95.70 o 
  -4   2   4     2611.64     2663.68     93.64 o 
  -3   2   4    25791.48    25016.63    340.19 o 
  -2   2   4      676.53      601.80     38.98 o 
  -1   2   4     4437.39     4463.35     76.83 o 
   0   2   4     4484.87     4468.80    106.07 o 
   1   2   4      474.36      602.30     46.98 o 
   2   2   4     4289.45     4131.89    104.83 o 
   3   2   4    10972.80    10943.41    196.70 o 
   4   2   4    23596.96    23103.16    226.75 o 
   5   2   4    12278.22    12333.74    275.75 o 
   6   2   4    16422.34    14779.42    248.51 o 
   7   2   4     1480.62     1242.53    134.33 o 
   8   2   4    11667.71    11379.42    429.27 o 
   9   2   4     1164.51     1055.33    113.96 o 
  10   2   4     9998.05    10126.07    463.09 o 
  11   2   4     2922.33     2956.72    192.01 o 
  12   2   4     5287.88     5307.82    358.14 o 
  13   2   4      270.36      235.60    132.36 o 
 -11   3   4       96.35      237.21    131.10 o 
 -10   3   4     3435.99     2947.22    427.04 o 
  -9   3   4    11502.62    12418.16    444.75 o 
  -8   3   4     1676.89     1569.69    127.91 o 
  -7   3   4     5721.76     5893.55    312.84 o 
  -6   3   4      561.52      556.16    123.56 o 
  -5   3   4    19324.32    20084.43    327.46 o 
  -4   3   4     2565.24     2572.03    104.48 o 
  -3   3   4    19917.10    21024.31    355.01 o 
  -2   3   4    10832.08    10682.08    175.52 o 
  -1   3   4      339.83      416.04     36.74 o 
   0   3   4    25452.28    26319.65    374.73 o 
   1   3   4    42759.74    45156.68    356.75 o 
   2   3   4     9277.30     9057.61    148.37 o 
   3   3   4     8604.42     8681.30    144.12 o 
   4   3   4      143.66      127.21     47.81 o 
   5   3   4        1.10       59.96     37.45 o 
   6   3   4    26870.81    27382.39    637.60 o 
   7   3   4     9005.52     9258.38    229.74 o 
   8   3   4     8902.83     9217.82    234.39 o 
   9   3   4      126.80      320.96     62.43 o 
  10   3   4     7025.98     7281.24    321.84 o 
  11   3   4      663.56      648.70    112.70 o 
  12   3   4     6186.29     5922.33    491.20 o 
  13   3   4     4679.98     5159.71    438.84 o 
  14   3   4        4.59      184.65     96.54 o 
 -11   4   4     1427.52     1357.77    198.66 o 
 -10   4   4        7.64      151.46    220.46 o 
  -9   4   4     8086.24     8650.73    892.48 o 
  -8   4   4     3038.75     3343.73    205.46 o 
  -7   4   4      548.49      674.56     94.37 o 
  -6   4   4     3239.72     3151.10    145.66 o 
  -5   4   4    22482.03    23105.84    435.78 o 
  -4   4   4    52260.36    52999.60    684.27 o 
  -3   4   4      138.39       95.70     28.99 o 
  -2   4   4      815.42      854.38     50.70 o 
  -1   4   4    31668.36    32193.21    425.20 o 
   0   4   4    24165.32    24920.97    361.01 o 
   1   4   4      651.26      584.35     41.69 o 
   2   4   4    27915.00    30260.01    280.62 o 
   3   4   4     3036.23     3045.49     85.02 o 
   4   4   4      331.92      319.21     52.10 o 
   5   4   4      355.50      540.38     52.59 o 
   6   4   4     6759.82     6401.55    158.75 o 
   7   4   4    13884.55    13778.59    342.94 o 
   8   4   4     1141.38     1169.32    118.12 o 
   9   4   4      299.24      161.54     56.66 o 
  10   4   4    14120.92    14890.26    464.36 o 
  11   4   4    16413.76    17421.81    564.63 o 
  12   4   4     1842.83     2232.49    398.04 o 
  13   4   4     1914.46     2231.55    197.75 o 
  14   4   4      245.75      194.96     83.14 o 
 -10   5   4     1160.52     1094.59    213.25 o 
  -9   5   4      702.31      492.16    148.68 o 
  -8   5   4     1989.67     2004.95    176.85 o 
  -7   5   4     1940.77     1782.54    120.30 o 
  -6   5   4    14417.32    14913.91    361.51 o 
  -5   5   4     4312.27     4084.09    154.03 o 
  -4   5   4     6838.48     6864.77    175.30 o 
  -3   5   4    14427.17    14267.64    243.27 o 
  -2   5   4     7550.30     7490.33    204.00 o 
  -1   5   4      149.63      192.52     33.45 o 
   0   5   4    35703.95    36607.28    398.51 o 
   1   5   4    24145.43    24237.29    334.52 o 
   2   5   4     5623.10     5182.98    116.27 o 
   3   5   4     7938.56     7878.65    158.07 o 
   4   5   4    23310.49    23151.74    432.74 o 
   5   5   4    32664.12    33108.12    367.06 o 
   6   5   4      213.04      192.44     62.43 o 
   7   5   4      115.72      193.16     44.34 o 
   8   5   4     1357.47     1321.08     83.47 o 
   9   5   4     4106.70     3998.57    177.53 o 
  10   5   4        0.46       -1.76     68.51 o 
  11   5   4    10982.63    11766.47    341.03 o 
  12   5   4     8548.24     8870.50    343.91 o 
  13   5   4       86.66      110.42     79.03 o 
  14   5   4      272.23      228.99    145.80 o 
 -10   6   4      487.36      311.27    129.70 o 
  -9   6   4      386.69      522.25    186.44 o 
  -8   6   4     4421.17     4081.16    355.18 o 
  -7   6   4     4315.14     4288.77    241.50 o 
  -6   6   4     1120.75     1145.30    106.99 o 
  -5   6   4      979.88     1012.78    101.85 o 
  -4   6   4      347.10      404.01     71.74 o 
  -3   6   4     1970.90     2052.56     97.38 o 
  -2   6   4     1444.13     1389.83     97.52 o 
  -1   6   4    10969.24    11380.53    230.12 o 
   0   6   4     5389.07     5522.58    149.29 o 
   1   6   4    20605.61    21321.25    362.46 o 
   2   6   4     8469.98     8969.69    193.71 o 
   3   6   4    43675.98    46422.42    468.45 o 
   4   6   4     5756.10     5521.05    214.33 o 
   5   6   4    13389.61    13395.52    297.27 o 
   6   6   4     1009.69     1029.62    108.13 o 
   7   6   4    11762.34    11842.49    316.32 o 
   8   6   4       44.31       72.45     36.50 o 
   9   6   4     6147.44     6281.90    270.34 o 
  10   6   4     7517.99     8014.65    305.20 o 
  11   6   4       49.84      179.91     78.54 o 
  12   6   4     3538.35     3936.86    294.48 o 
  13   6   4     1579.83     1588.33    208.02 o 
  14   6   4     4615.12     4229.15    512.37 o 
  -9   7   4     4323.03     4626.17    425.93 o 
  -8   7   4     2916.78     3067.69    318.11 o 
  -7   7   4     4146.59     3908.97    329.01 o 
  -6   7   4       15.63      101.17     55.49 o 
  -5   7   4      136.03      153.59    116.43 o 
  -4   7   4     4330.08     4281.26    189.57 o 
  -3   7   4    11921.67    11540.62    276.46 o 
  -2   7   4     4879.29     5013.31    151.83 o 
  -1   7   4      156.23      182.35     59.76 o 
   0   7   4       63.85       60.26     27.16 o 
   1   7   4    11166.37    10769.61    224.83 o 
   2   7   4    28010.64    29504.01    305.46 o 
   3   7   4      160.46      126.69     32.71 o 
   4   7   4     7965.64     8318.92    194.51 o 
   5   7   4     1481.38     1652.15     89.88 o 
   6   7   4      279.85      306.32     45.74 o 
   7   7   4     4245.16     4363.94    150.87 o 
   8   7   4    27541.08    28107.53    509.27 o 
   9   7   4     1716.14     1833.61    125.39 o 
  10   7   4     5210.52     5325.46    243.87 o 
  11   7   4       18.74      -49.98     66.23 o 
  12   7   4     6282.03     6097.77    462.22 o 
  13   7   4     1596.93     1799.67    306.16 o 
  -8   8   4     2934.18     3286.71    287.09 o 
  -7   8   4     4676.63     4935.41    347.22 o 
  -6   8   4      226.34      334.62     86.51 o 
  -5   8   4     7773.32     7827.66    400.15 o 
  -4   8   4      875.98     1026.08    145.04 o 
  -3   8   4      816.93      761.45     77.05 o 
  -2   8   4       32.00       95.92     46.23 o 
  -1   8   4     5631.39     5785.77    176.53 o 
   0   8   4     4226.28     4372.08    156.38 o 
   1   8   4     2807.77     2871.81    126.44 o 
   2   8   4    17007.06    17617.14    296.89 o 
   3   8   4    14430.38    14877.99    305.27 o 
   4   8   4      939.77      952.86     82.82 o 
   5   8   4     3431.75     3490.67    134.92 o 
   6   8   4     7813.59     8274.43    216.96 o 
   7   8   4      847.31     1035.04     86.15 o 
   8   8   4      265.14      300.38     66.57 o 
   9   8   4     2419.27     2346.36    130.68 o 
  10   8   4     1879.03     1850.36    164.84 o 
  11   8   4     9851.73    10115.71    362.69 o 
  12   8   4      445.10      446.39    236.07 o 
  13   8   4     3063.22     2354.86    382.83 o 
  -8   9   4     2059.55     2202.56    397.02 o 
  -7   9   4      272.61      325.70    101.13 o 
  -6   9   4     6671.12     7371.59    470.12 o 
  -5   9   4      700.79      775.45    112.71 o 
  -4   9   4     5471.05     5935.90    279.29 o 
  -3   9   4      251.88      411.30    123.36 o 
  -2   9   4     1969.05     1951.20    141.35 o 
  -1   9   4     7197.80     6873.95    251.86 o 
   0   9   4    20283.44    20650.80    449.06 o 
   1   9   4     4843.11     4885.66    225.28 o 
   2   9   4     2485.89     2480.64    109.22 o 
   3   9   4      938.26      774.73     70.14 o 
   4   9   4     3260.94     3522.12    154.70 o 
   5   9   4     2346.52     2401.81    106.50 o 
   6   9   4       39.55      145.36     50.86 o 
   7   9   4     2268.85     2087.90    124.76 o 
   8   9   4     1891.81     1976.59    131.90 o 
   9   9   4     2246.37     2284.28    146.23 o 
  10   9   4     1796.41     1616.29    163.18 o 
  11   9   4     5118.29     4975.23    239.82 o 
  12   9   4     2878.76     3201.54    300.67 o 
  13   9   4      232.83      131.15    146.91 o 
  -7  10   4       38.30      226.85    197.89 o 
  -6  10   4     1674.24     1684.28    241.61 o 
  -5  10   4     3741.34     3635.46    387.40 o 
  -4  10   4      503.30      503.78    116.21 o 
  -3  10   4      587.26      632.69    101.39 o 
  -2  10   4     9940.11    11009.65    363.05 o 
  -1  10   4     8859.81     9797.00    354.27 o 
   0  10   4      816.96     1106.03    152.79 o 
   1  10   4     3468.48     3141.24    181.76 o 
   2  10   4      574.96      570.87     68.58 o 
   3  10   4     3784.29     3621.77    161.49 o 
   4  10   4     2354.36     2260.62    121.61 o 
   5  10   4    12910.37    12807.30    298.74 o 
   6  10   4      287.15      258.01     50.04 o 
   7  10   4     1506.30     1505.42    123.43 o 
   8  10   4       83.01       66.98     48.71 o 
   9  10   4     9377.11     9859.48    299.90 o 
  10  10   4     1714.69     1500.95    168.51 o 
  11  10   4      222.12      302.04    102.53 o 
  12  10   4      625.59      471.53    209.93 o 
  -6  11   4       27.92       79.81     95.99 o 
  -5  11   4       22.13      325.18     77.91 o 
  -4  11   4      950.03      753.69    172.24 o 
  -3  11   4     3293.99     3122.89    274.09 o 
  -2  11   4       21.90      104.41     92.16 o 
  -1  11   4     6273.06     6338.42    293.92 o 
   0  11   4     1123.67     1144.62     84.87 o 
   1  11   4     1733.44     1947.99    130.03 o 
   2  11   4       17.52      119.97    104.29 o 
   3  11   4     1931.63     1914.20    163.76 o 
   4  11   4     2098.60     2162.29    125.25 o 
   5  11   4     1486.19     1342.15    142.67 o 
   6  11   4     2231.87     2281.85    132.53 o 
   7  11   4     9579.00     9030.51    334.02 o 
   8  11   4     6301.49     5965.95    489.43 o 
   9  11   4     1079.73     1128.43    147.17 o 
  10  11   4      941.18      745.71    120.73 o 
  11  11   4      242.63      184.79    161.76 o 
  12  11   4      104.36      252.88    132.66 o 
  -5  12   4     1709.54     1761.48    236.88 o 
  -4  12   4        1.96       -2.30    150.27 o 
  -3  12   4     1949.39     1941.53    173.42 o 
  -2  12   4       36.32      240.77    207.47 o 
  -1  12   4     3085.68     3003.83    291.28 o 
   0  12   4      554.59      364.07    152.43 o 
   1  12   4     1187.70     1285.11    150.01 o 
   2  12   4      669.40      952.65    142.74 o 
   3  12   4      411.10      455.60     99.73 o 
   4  12   4       61.88       94.00     98.24 o 
   5  12   4     2502.36     1976.85    208.99 o 
   6  12   4     7167.85     6650.01    481.21 o 
   7  12   4      175.28      162.36     57.16 o 
   8  12   4     5330.40     5011.81    323.76 o 
   9  12   4       25.04      102.15     95.63 o 
  10  12   4     2515.97     2618.18    249.01 o 
  11  12   4      278.71      109.58    154.23 o 
  -3  13   4       41.02      163.64     89.43 o 
  -2  13   4       56.12      195.44    110.14 o 
  -1  13   4     9642.58     9417.28    600.91 o 
   0  13   4     4405.42     4894.69    334.24 o 
   1  13   4      846.78      813.32    188.15 o 
   2  13   4       82.49       51.14    114.90 o 
   3  13   4     1915.36     1770.98    245.98 o 
   4  13   4     2391.41     2594.65    246.45 o 
   5  13   4       50.87      251.68     83.09 o 
   6  13   4     1647.08     1447.71    248.51 o 
   7  13   4     1441.65     1441.63    153.06 o 
   8  13   4      145.13      164.40     96.89 o 
   9  13   4      177.86       13.74     94.30 o 
  10  13   4     2771.64     2577.11    272.36 o 
  -2  14   4     2186.08     2431.38    316.29 o 
  -1  14   4      359.05      379.98     92.64 o 
   0  14   4     2438.04     2276.81    271.52 o 
   1  14   4      323.46      400.05    158.70 o 
   2  14   4      830.15      860.78    219.46 o 
   3  14   4      593.14      436.53    270.44 o 
   4  14   4     9028.39     9526.23    595.87 o 
   5  14   4     6349.13     6000.18    513.98 o 
   6  14   4      319.82      205.91     98.02 o 
   7  14   4      262.81      178.92     88.55 o 
   8  14   4     2326.74     2386.20    496.57 o 
   9  14   4     1471.06     1145.44    193.56 o 
   1  15   4      472.16      463.27    113.84 o 
   2  15   4     2312.72     2346.04    269.22 o 
   3  15   4     6403.81     6772.27    468.54 o 
   4  15   4      830.48      745.34    197.34 o 
   5  15   4     4830.25     4735.06    369.72 o 
   6  15   4       24.10      124.08    196.53 o 
   7  15   4     1030.90      534.69    184.04 o 
  -3 -15   5     1971.27     2281.35    334.06 o 
  -2 -15   5      150.40      104.26     63.81 o 
  -7 -14   5      789.39      745.68    268.33 o 
  -6 -14   5      229.84      -58.00    155.74 o 
  -5 -14   5     1461.98     1592.02    218.74 o 
  -4 -14   5     1305.37     1408.50    201.82 o 
  -3 -14   5     4092.39     3745.57    411.12 o 
  -2 -14   5     1914.17     1922.02    286.34 o 
  -1 -14   5     1208.02     1630.05    262.51 o 
   0 -14   5       36.34       25.61    341.63 o 
   1 -14   5      903.45      728.64    230.47 o 
   2 -14   5     1055.39      977.23    472.64 o 
  -8 -13   5     1373.75     1620.51    331.05 o 
  -7 -13   5      243.71      245.42    112.32 o 
  -6 -13   5      179.03      199.29    134.26 o 
  -5 -13   5     2554.04     2813.09    270.33 o 
  -4 -13   5     7666.08     7588.89    590.69 o 
  -3 -13   5     1983.74     2268.97    261.06 o 
  -2 -13   5      124.01      214.99    118.66 o 
  -1 -13   5      227.96      203.12     98.99 o 
   0 -13   5     7217.75     7602.41    517.51 o 
   1 -13   5      376.88      360.11    230.73 o 
   2 -13   5     1359.85     1088.55    218.88 o 
   3 -13   5      335.86      308.52    108.60 o 
   4 -13   5      892.02      910.35    296.53 o 
  -9 -12   5        7.04      120.92     99.54 o 
  -8 -12   5      106.97      108.68    157.95 o 
  -7 -12   5     1237.21     1291.28    154.70 o 
  -6 -12   5     4023.03     3965.26    389.73 o 
  -5 -12   5      389.14      317.58     51.24 o 
  -4 -12   5     2142.31     2175.55    167.86 o 
  -3 -12   5     1709.53     1235.81    382.02 o 
  -2 -12   5       69.73      186.33     63.53 o 
  -1 -12   5      274.06      380.51    113.20 o 
   0 -12   5     1897.43     2469.25    258.43 o 
   1 -12   5     7422.47     8348.33    444.78 o 
   2 -12   5      247.25      295.64     91.55 o 
   3 -12   5      219.04      385.67    110.76 o 
   4 -12   5     2127.60     2113.11    271.17 o 
   5 -12   5     3057.16     3262.31    340.53 o 
 -10 -11   5     1710.55     1323.99    230.50 o 
  -9 -11   5      154.91      281.37    189.86 o 
  -8 -11   5     3175.12     3103.15    544.79 o 
  -7 -11   5      240.73      163.63     80.39 o 
  -6 -11   5    11232.01    11493.12    730.09 o 
  -5 -11   5     5319.16     5582.13    263.76 o 
  -4 -11   5      428.76      363.01     78.84 o 
  -3 -11   5      314.37      404.99     94.46 o 
  -2 -11   5     3023.26     3415.87    211.33 o 
  -1 -11   5     4040.03     3729.48    324.92 o 
   0 -11   5      285.41      280.76    150.62 o 
   1 -11   5     1477.04     1426.77    238.07 o 
   2 -11   5       32.32       33.43    130.90 o 
   3 -11   5     1304.39     1360.20    200.42 o 
   4 -11   5      128.80      138.70     80.96 o 
   5 -11   5     2926.67     3279.05    354.46 o 
   6 -11   5     1195.06     1427.50    231.43 o 
 -10 -10   5       65.25      -52.98    154.74 o 
  -9 -10   5     1334.31     1408.38    252.68 o 
  -8 -10   5     2177.22     2737.98    398.48 o 
  -7 -10   5     6735.72     6691.60    462.35 o 
  -6 -10   5     1577.16     1525.30    114.68 o 
  -5 -10   5     5131.35     5195.27    165.06 o 
  -4 -10   5      593.39      471.02     79.73 o 
  -3 -10   5     2683.40     2676.62    163.86 o 
  -2 -10   5       42.01       91.53     47.57 o 
  -1 -10   5     1962.33     2297.40    164.73 o 
   0 -10   5      258.12      283.72     74.14 o 
   1 -10   5     4824.95     4549.89    217.59 o 
   2 -10   5      774.68      656.40    208.32 o 
   3 -10   5     3378.40     3475.42    295.28 o 
   4 -10   5      955.03      904.39    244.65 o 
   5 -10   5        3.89      162.89    118.64 o 
   6 -10   5       12.44      170.65    166.43 o 
   7 -10   5      170.63      256.19    131.42 o 
 -11  -9   5      871.26      999.96    924.10 o 
 -10  -9   5      363.25      552.61    588.14 o 
  -9  -9   5     6571.80     7363.90    540.47 o 
  -8  -9   5      785.89      908.35    236.42 o 
  -7  -9   5     1407.82     1267.89    225.98 o 
  -6  -9   5      210.32      175.49     59.70 o 
  -5  -9   5     4354.51     4472.32    178.22 o 
  -4  -9   5     2435.98     2296.22    116.22 o 
  -3  -9   5     3471.94     3397.33    149.26 o 
  -2  -9   5     2654.41     2510.44    108.19 o 
  -1  -9   5     2749.05     2668.34    137.59 o 
   0  -9   5     6186.57     6345.66    240.64 o 
   1  -9   5     1067.55      899.56     88.57 o 
   2  -9   5     7961.13     7996.54    362.13 o 
   3  -9   5      460.68      393.57    110.74 o 
   4  -9   5     2996.14     2839.72    273.39 o 
   5  -9   5     1729.03     1684.52    376.05 o 
   6  -9   5     1644.11     1449.70    216.13 o 
   7  -9   5      101.41      246.76    115.68 o 
   8  -9   5     1083.12     1213.14    240.33 o 
 -12  -8   5     1373.23     1358.61    204.51 o 
 -11  -8   5     5096.02     4302.00    450.06 o 
 -10  -8   5     1867.19     1920.65    312.48 o 
  -9  -8   5      866.93      441.23    162.46 o 
  -8  -8   5     1154.45     1100.61    218.36 o 
  -7  -8   5     3002.72     3352.71    308.07 o 
  -6  -8   5     2367.07     2303.46    152.47 o 
  -5  -8   5      146.20      118.07     35.30 o 
  -4  -8   5     2446.94     2515.99     89.69 o 
  -3  -8   5       16.25       91.62     45.46 o 
  -2  -8   5     4752.99     4881.98    176.48 o 
  -1  -8   5     2090.88     2223.97    107.16 o 
   0  -8   5    32763.88    33206.89    596.78 o 
   1  -8   5     9683.95     9409.36    251.52 o 
   2  -8   5      878.86     1040.60     97.83 o 
   3  -8   5     1344.46     1288.06    115.54 o 
   4  -8   5     4592.92     4462.00    311.52 o 
   5  -8   5     2916.65     2480.90    356.28 o 
   6  -8   5     4504.14     3904.49    292.28 o 
   7  -8   5     1885.92     1809.27    273.10 o 
   8  -8   5     3690.05     4009.18    465.26 o 
   9  -8   5     1837.32     2358.47    312.47 o 
 -11  -7   5     1789.04     1757.49    266.42 o 
 -10  -7   5     1143.75     1075.32    250.97 o 
  -9  -7   5     1519.75     1805.65    246.25 o 
  -8  -7   5     1765.65     2099.87    229.29 o 
  -7  -7   5      176.00      262.46     85.55 o 
  -6  -7   5    19869.17    22523.88    695.71 o 
  -5  -7   5     5408.54     5149.93    135.73 o 
  -4  -7   5      897.95      917.48     68.25 o 
  -3  -7   5    12994.04    13091.37    236.26 o 
  -2  -7   5    21199.39    21185.13    383.93 o 
  -1  -7   5     9890.13    10083.60    212.22 o 
   0  -7   5       73.81      123.97     46.12 o 
   1  -7   5     3481.97     3636.98    156.37 o 
   2  -7   5     3186.67     3013.00    195.43 o 
   3  -7   5     5968.52     5893.79    298.28 o 
   4  -7   5      853.73      598.29     81.47 o 
   5  -7   5     4760.15     4693.07    314.04 o 
   6  -7   5     1113.59     1060.99    153.31 o 
   7  -7   5     3064.61     3326.02    359.60 o 
   8  -7   5     1762.02     1515.28    235.47 o 
   9  -7   5    14861.93    15438.08   1315.06 o 
  10  -7   5     2609.06     2693.42    367.72 o 
 -12  -6   5     7688.76     7545.73    701.03 o 
 -11  -6   5     1482.62     1017.02    264.22 o 
 -10  -6   5     1003.42      935.24    286.39 o 
  -9  -6   5      727.17      736.05    210.23 o 
  -8  -6   5    23193.36    24283.99    853.64 o 
  -7  -6   5     5816.82     5885.11    323.95 o 
  -6  -6   5       44.63       49.40     88.71 o 
  -5  -6   5     2257.50     2509.46    123.77 o 
  -4  -6   5     8723.78     8621.45    194.79 o 
  -3  -6   5    12827.04    13273.53    249.75 o 
  -2  -6   5    21567.89    21932.97    354.08 o 
  -1  -6   5    26975.66    27610.93    330.42 o 
   0  -6   5      139.60      119.68     33.23 o 
   1  -6   5     1434.48     1357.61     79.80 o 
   2  -6   5     5564.57     4820.29    156.85 o 
   3  -6   5    14729.48    14084.98    562.16 o 
   4  -6   5    14322.30    14746.22    326.55 o 
   5  -6   5     1034.23      930.86    114.24 o 
   6  -6   5      109.49      355.15    130.75 o 
   7  -6   5     5085.94     5093.21    282.26 o 
   8  -6   5     7079.13     7035.05    580.21 o 
   9  -6   5      448.16      683.29    218.06 o 
  10  -6   5     3356.47     4189.83    337.08 o 
  11  -6   5      109.04      165.06    156.64 o 
 -12  -5   5     1965.83     1501.50    333.25 o 
 -11  -5   5     1474.64     1478.52    219.76 o 
 -10  -5   5     3179.69     3493.20    337.77 o 
  -9  -5   5     3274.41     3390.97    571.18 o 
  -8  -5   5       13.51       61.73     55.21 o 
  -7  -5   5    14219.54    15197.30    588.79 o 
  -6  -5   5     1416.64     1409.37    135.02 o 
  -5  -5   5     3302.14     3270.35    170.77 o 
  -4  -5   5     3395.05     3391.48     78.01 o 
  -3  -5   5    66413.82    69457.13    915.71 o 
  -2  -5   5    20542.60    21979.56    363.75 o 
  -1  -5   5    19620.19    20272.88    347.57 o 
   0  -5   5     1991.94     2031.47     79.29 o 
   1  -5   5    19873.93    18969.49    344.02 o 
   2  -5   5      335.66      297.94     45.25 o 
   3  -5   5     2458.36     2450.10    137.79 o 
   4  -5   5     2667.46     2424.27    151.68 o 
   5  -5   5     1458.02     1406.14     98.44 o 
   6  -5   5      988.57      867.48     86.65 o 
   7  -5   5     3648.25     3618.82    256.40 o 
   8  -5   5    12100.72    12739.82    573.08 o 
   9  -5   5     7996.33     8407.64    445.97 o 
  10  -5   5      576.06      389.91    175.76 o 
  11  -5   5      279.67      285.62    131.23 o 
 -12  -4   5     1731.13     1872.08    425.67 o 
 -11  -4   5     7152.19     6429.97    591.55 o 
 -10  -4   5      456.25      383.13    186.65 o 
  -9  -4   5     1516.88     1774.13    233.41 o 
  -8  -4   5     3142.92     3157.98    277.91 o 
  -7  -4   5       58.49      143.25     66.40 o 
  -6  -4   5     5971.72     6370.88    241.49 o 
  -5  -4   5     2336.16     2690.13    271.29 o 
  -4  -4   5     8841.80     9556.51    215.54 o 
  -3  -4   5    23684.16    25969.24    409.65 o 
  -2  -4   5    24074.71    24059.45    322.17 o 
  -1  -4   5    11359.38    11146.33    189.86 o 
   0  -4   5    45602.37    46205.52    559.37 o 
   1  -4   5     1648.12     1600.09     75.59 o 
   2  -4   5    24012.89    24330.59    361.19 o 
   3  -4   5     3535.94     3184.39    143.84 o 
   4  -4   5    12206.03    11478.45    253.79 o 
   5  -4   5      999.34      953.06     92.21 o 
   6  -4   5    15740.20    16101.07    371.29 o 
   7  -4   5     6153.14     6071.87    238.63 o 
   8  -4   5     6531.12     7409.73    512.07 o 
   9  -4   5     3608.85     3343.09    296.53 o 
  10  -4   5      185.86      198.75     84.24 o 
  11  -4   5      144.44      197.28    103.64 o 
  12  -4   5      323.04      362.98    138.37 o 
 -12  -3   5        7.15       91.12    121.02 o 
 -11  -3   5     6732.44     7050.02    631.09 o 
 -10  -3   5     7728.56     7302.79    508.86 o 
  -9  -3   5       16.77      -20.46     70.45 o 
  -8  -3   5     1275.01     1351.84    140.87 o 
  -7  -3   5     5928.81     5993.07    736.15 o 
  -6  -3   5     8224.42     8222.31    261.00 o 
  -5  -3   5     1936.35     1947.19    158.45 o 
  -4  -3   5      699.67      764.06     52.07 o 
  -3  -3   5     2733.09     2663.11     70.48 o 
  -2  -3   5    32461.84    34213.39    483.90 o 
  -1  -3   5    28843.45    27847.97    261.28 o 
   0  -3   5     4490.15     4538.12    152.11 o 
   1  -3   5    19670.32    17801.22    254.65 o 
   2  -3   5     4067.78     3995.45    100.41 o 
   3  -3   5    11515.02    10166.35    203.50 o 
   4  -3   5    20344.43    19333.46    360.88 o 
   5  -3   5    24404.55    22850.59    302.42 o 
   6  -3   5     3587.49     3384.17    149.93 o 
   7  -3   5     1141.71     1181.32     99.06 o 
   8  -3   5     1389.69     1036.56    121.46 o 
   9  -3   5    11991.49    12419.06    529.37 o 
  10  -3   5     1120.96     1204.23    220.36 o 
  11  -3   5     1703.26     1758.02    240.90 o 
  12  -3   5       59.47      156.88    113.82 o 
 -12  -2   5     8332.85     9464.38    835.69 o 
 -11  -2   5      571.71      461.90    158.25 o 
 -10  -2   5     3063.44     2847.42    181.61 o 
  -9  -2   5     1001.02      967.85     70.03 o 
  -8  -2   5    19640.45    20214.19    406.41 o 
  -7  -2   5      231.37      313.13     58.73 o 
  -6  -2   5    17983.73    19099.66    282.06 o 
  -5  -2   5      119.54      219.46     27.69 o 
  -4  -2   5     2301.21     2291.02     60.27 o 
  -3  -2   5     1668.62     1671.51     53.80 o 
  -2  -2   5      649.90      578.90     33.36 o 
  -1  -2   5    40194.99    42347.08    334.73 o 
   0  -2   5    26902.61    25861.32    241.82 o 
   1  -2   5      646.56      517.66     41.84 o 
   2  -2   5    13673.47    12408.17    228.69 o 
   3  -2   5    40698.20    39124.30    439.80 o 
   4  -2   5     1501.17     1442.15     88.48 o 
   5  -2   5     5686.52     5636.09    145.29 o 
   6  -2   5     2838.28     2593.30    114.10 o 
   7  -2   5    10516.87    10605.08    273.08 o 
   8  -2   5      263.51      188.40     66.64 o 
   9  -2   5     2145.32     2073.19    219.53 o 
  10  -2   5     2997.71     2932.14    287.55 o 
  11  -2   5       36.50      192.70     65.22 o 
  12  -2   5     1211.72     1229.75    196.19 o 
 -12  -1   5     1855.83     2191.49    336.67 o 
 -11  -1   5     6006.19     6414.94    821.34 o 
 -10  -1   5     1833.54     1764.53    113.20 o 
  -9  -1   5     1558.87     1484.22    104.91 o 
  -8  -1   5     9138.92     9255.04    281.32 o 
  -7  -1   5     3476.81     3390.72    117.30 o 
  -6  -1   5     5916.07     5770.81    147.69 o 
  -5  -1   5     1691.48     1789.54     72.77 o 
  -4  -1   5    14094.76    13887.86    246.02 o 
  -3  -1   5    44652.71    46346.79    456.63 o 
  -2  -1   5     9957.18    10037.53    164.27 o 
  -1  -1   5     1145.19     1095.37     51.21 o 
   0  -1   5     2719.80     2735.60     61.05 o 
   1  -1   5    10513.10     9394.99    197.37 o 
   2  -1   5     1117.69     1001.00     56.65 o 
   3  -1   5    17307.70    15620.44    236.74 o 
   4  -1   5     9889.82     9382.49    190.23 o 
   5  -1   5     5095.17     4651.07    159.99 o 
   6  -1   5      609.93      679.72     80.77 o 
   7  -1   5      252.67      327.81     58.17 o 
   8  -1   5    13210.47    13559.09    388.26 o 
   9  -1   5     7453.50     7413.59    466.97 o 
  10  -1   5      257.61      229.39     85.31 o 
  11  -1   5     1408.56     1594.80    206.07 o 
  12  -1   5     6664.45     7243.45    580.81 o 
  13  -1   5      823.51     1057.13    292.56 o 
 -12   0   5      375.75      270.74     99.65 o 
 -11   0   5     2231.02     2399.21    242.94 o 
 -10   0   5      136.57       66.10     52.86 o 
  -9   0   5     3673.32     3805.77    197.99 o 
  -8   0   5     3618.19     3505.31    146.70 o 
  -7   0   5     1099.31      975.48     78.27 o 
  -6   0   5     3846.91     3761.04    130.85 o 
  -5   0   5    29235.71    30703.51    331.77 o 
  -4   0   5     7442.24     7697.95    135.74 o 
  -3   0   5    18996.54    19787.83    264.85 o 
  -2   0   5    21884.71    23392.52    312.40 o 
  -1   0   5     2866.92     3083.05     53.66 o 
   0   0   5       92.38       79.44     16.30 o 
   1   0   5     3703.69     3493.80    117.62 o 
   2   0   5     6474.83     6510.08    123.35 o 
   3   0   5     5189.63     4659.61    127.12 o 
   4   0   5      889.44      888.03     68.02 o 
   5   0   5    14785.15    14233.84    253.71 o 
   6   0   5    20785.19    19145.17    337.62 o 
   7   0   5     3850.17     3623.92    147.21 o 
   8   0   5     1267.00     1554.24    112.13 o 
   9   0   5        5.36       68.42     63.63 o 
  10   0   5      595.62      667.77    115.33 o 
  11   0   5       52.12      166.99     60.10 o 
  12   0   5     2387.01     3191.99    368.69 o 
  13   0   5      801.10     1042.08    429.39 o 
 -11   1   5     4218.13     4398.55    360.30 o 
 -10   1   5     1028.89      792.49    116.48 o 
  -9   1   5      225.84      125.74     38.79 o 
  -8   1   5       63.91      181.94     48.00 o 
  -7   1   5     2866.71     2918.61    139.89 o 
  -6   1   5     6647.07     6959.22    278.22 o 
  -5   1   5      931.29      936.72     76.19 o 
  -4   1   5    15824.68    16280.23    284.18 o 
  -3   1   5      421.06      576.81     46.39 o 
  -2   1   5     9606.13     9462.46    148.20 o 
  -1   1   5     1550.57     1472.99     80.98 o 
   0   1   5    48326.56    49152.45    356.54 o 
   1   1   5      454.13      600.75     88.44 o 
   2   1   5     2778.65     2442.03     75.60 o 
   3   1   5    10841.51    10061.00    180.04 o 
   4   1   5    30235.37    27817.85    381.08 o 
   5   1   5     4245.34     3759.55    133.19 o 
   6   1   5     4552.20     4651.70    127.44 o 
   7   1   5     2660.05     2524.83    112.48 o 
   8   1   5     4467.77     4405.02    173.16 o 
   9   1   5      611.61      601.80     85.11 o 
  10   1   5    12138.33    12761.97    534.81 o 
  11   1   5     2810.73     2725.58    215.09 o 
  12   1   5      185.34       76.10     93.53 o 
  13   1   5       55.90     -113.72    113.72 o 
 -11   2   5      114.26      190.69    106.47 o 
 -10   2   5      199.14      208.44     91.71 o 
  -9   2   5     4508.47     4280.12    338.13 o 
  -8   2   5      776.52      887.43     84.41 o 
  -7   2   5     4016.82     4186.32    177.21 o 
  -6   2   5     6949.56     7093.29    197.10 o 
  -5   2   5     3608.22     3679.44    128.58 o 
  -4   2   5     2797.18     2958.77     98.13 o 
  -3   2   5       14.58       46.77     29.05 o 
  -2   2   5     9459.18     9870.60    189.49 o 
  -1   2   5     2091.39     1894.37     33.68 o 
   0   2   5       35.43       49.86     25.77 o 
   1   2   5     3312.27     2931.09     83.36 o 
   2   2   5    24546.63    23363.80    473.38 o 
   3   2   5    19822.70    18275.75    368.01 o 
   4   2   5       70.91      138.20     81.00 o 
   5   2   5    17948.05    17023.90    278.53 o 
   6   2   5     3990.27     4127.57    129.28 o 
   7   2   5     2664.41     2444.88    117.82 o 
   8   2   5     5973.47     5853.24    187.33 o 
   9   2   5    20781.98    21063.79    437.29 o 
  10   2   5     1166.49     1245.13    133.96 o 
  11   2   5     4909.00     5487.04    283.38 o 
  12   2   5      446.78      757.16    177.11 o 
  13   2   5     1329.93     1614.97    211.02 o 
 -11   3   5       12.59      281.11    101.78 o 
 -10   3   5       53.66      129.97     60.91 o 
  -9   3   5     8353.55     8801.65    343.57 o 
  -8   3   5    10810.32    11039.35    405.60 o 
  -7   3   5      802.53     1001.63     97.31 o 
  -6   3   5     2147.18     2196.23     98.53 o 
  -5   3   5      825.68      835.47     87.51 o 
  -4   3   5    17494.24    17963.44    228.76 o 
  -3   3   5    16179.17    16399.03    287.72 o 
  -2   3   5      318.46      369.45     68.19 o 
  -1   3   5     1693.52     1648.62     63.29 o 
   0   3   5    34383.07    36461.21    313.70 o 
   1   3   5     1367.08     1505.90     60.91 o 
   2   3   5    28697.78    28957.86    269.35 o 
   3   3   5    25452.63    25381.89    259.86 o 
   4   3   5    29473.72    29883.68    355.38 o 
   5   3   5     1376.04     1269.12     70.05 o 
   6   3   5       14.72        6.90     54.75 o 
   7   3   5    15690.45    15501.97    285.48 o 
   8   3   5     5288.75     5333.99    187.52 o 
   9   3   5     1108.49     1235.48    118.79 o 
  10   3   5       73.00      205.14    151.32 o 
  11   3   5    11290.12    11194.37    344.45 o 
  12   3   5     8592.10     8977.41    368.25 o 
  13   3   5     1531.74     1515.06    133.01 o 
  14   3   5     1695.95     2325.48    266.55 o 
 -10   4   5     5755.28     5638.80    759.93 o 
  -9   4   5      675.74      409.12     88.77 o 
  -8   4   5     1731.70     1676.64    276.20 o 
  -7   4   5     3013.89     2914.88    143.02 o 
  -6   4   5     4159.38     4097.56    183.19 o 
  -5   4   5    14351.35    14774.61    324.62 o 
  -4   4   5     6162.08     6283.84    170.77 o 
  -3   4   5    42238.07    44075.40    374.44 o 
  -2   4   5       37.97       85.13     39.38 o 
  -1   4   5      139.71      106.55     30.32 o 
   0   4   5    17457.63    17238.48    320.71 o 
   1   4   5    60638.56    65324.67    635.74 o 
   2   4   5     6863.35     6576.63    130.32 o 
   3   4   5       65.14      107.19     46.65 o 
   4   4   5     1838.63     2102.72     78.29 o 
   5   4   5    11795.06    11157.20    235.98 o 
   6   4   5     4465.81     4695.29    166.51 o 
   7   4   5     2160.06     2015.42    154.46 o 
   8   4   5     1868.84     1811.61    102.64 o 
   9   4   5      503.57      570.22     84.52 o 
  10   4   5      695.27      723.94    154.10 o 
  11   4   5     3528.23     3576.21    222.89 o 
  12   4   5    14425.87    15071.51    524.24 o 
  13   4   5     4029.27     4405.15    391.29 o 
  14   4   5      301.61      192.54     87.20 o 
 -10   5   5      605.24      313.36     92.00 o 
  -9   5   5     6082.15     6614.10    457.72 o 
  -8   5   5       55.72      149.09    117.83 o 
  -7   5   5     5131.53     5152.62    224.01 o 
  -6   5   5      235.43      232.20     60.95 o 
  -5   5   5     8303.62     9048.98    281.63 o 
  -4   5   5     5462.69     5372.25    213.95 o 
  -3   5   5     7938.22     7982.86    173.16 o 
  -2   5   5     5161.72     5464.37    184.19 o 
  -1   5   5    26125.19    26494.74    246.15 o 
   0   5   5    10832.62    11010.65    229.28 o 
   1   5   5    16573.05    17078.66    287.14 o 
   2   5   5    39944.40    43323.56    462.33 o 
   3   5   5      722.64      787.03     90.97 o 
   4   5   5     9812.82    10264.88    214.86 o 
   5   5   5    21290.30    22278.81    401.88 o 
   6   5   5     9702.53    10054.34    223.37 o 
   7   5   5     1031.82     1082.56    158.50 o 
   8   5   5      191.65      180.14     48.19 o 
   9   5   5     1483.72     1653.43    107.08 o 
  10   5   5    10840.80    11198.14    366.17 o 
  11   5   5     4452.57     4869.19    364.18 o 
  12   5   5      561.17      413.14     96.10 o 
  13   5   5      387.56      415.84    189.76 o 
  14   5   5      479.95      436.52    119.39 o 
  -9   6   5     3802.43     4440.62    312.51 o 
  -8   6   5     2444.19     2014.08    414.81 o 
  -7   6   5     3082.56     2981.25    252.03 o 
  -6   6   5     3605.27     3775.22    297.44 o 
  -5   6   5      590.33      655.88    113.74 o 
  -4   6   5       49.57       48.68     48.55 o 
  -3   6   5     2805.35     2833.40    121.06 o 
  -2   6   5     6955.48     6994.35    163.46 o 
  -1   6   5     1396.24     1291.02     68.33 o 
   0   6   5    36994.88    39505.89    450.80 o 
   1   6   5      729.69      652.95     85.61 o 
   2   6   5    67484.65    70558.67    656.04 o 
   3   6   5    13888.04    14648.81    245.69 o 
   4   6   5    18198.02    18860.99    337.50 o 
   5   6   5      951.37     1099.43     70.80 o 
   6   6   5     5391.03     5374.31    156.70 o 
   7   6   5      258.60      209.68     50.39 o 
   8   6   5    18695.98    19542.33    484.62 o 
   9   6   5     7289.37     7486.68    388.88 o 
  10   6   5      273.60      178.69     50.71 o 
  11   6   5     4383.07     4540.57    260.39 o 
  12   6   5       28.02      104.08    126.58 o 
  13   6   5     2805.78     2688.22    279.99 o 
  14   6   5      253.40      111.99    118.31 o 
  -9   7   5     9020.35     8952.38    652.11 o 
  -8   7   5    12961.04    14376.34   1158.61 o 
  -7   7   5      141.64      248.44     56.27 o 
  -6   7   5      162.91      194.64     74.16 o 
  -5   7   5     1906.45     1791.83    118.83 o 
  -4   7   5     6908.86     6684.81    252.44 o 
  -3   7   5      187.49      165.89     44.87 o 
  -2   7   5     1207.41     1487.31    180.25 o 
  -1   7   5      330.57      277.92     43.49 o 
   0   7   5     1151.86     1137.58    118.07 o 
   1   7   5     7895.75     8101.19    212.47 o 
   2   7   5    13409.37    13747.35    307.00 o 
   3   7   5    51112.08    54169.11    460.42 o 
   4   7   5     5184.15     4855.89    139.03 o 
   5   7   5       49.92      103.08     26.34 o 
   6   7   5    10190.68    10546.88    242.39 o 
   7   7   5    24751.57    25124.90    495.22 o 
   8   7   5      446.76      452.25     61.58 o 
   9   7   5     7482.82     7270.14    312.23 o 
  10   7   5      240.01      324.14     72.45 o 
  11   7   5     5305.38     5687.53    377.72 o 
  12   7   5     1252.68     1512.06    194.30 o 
  13   7   5     3164.77     3746.27    285.49 o 
  -8   8   5     5579.37     5715.27    464.71 o 
  -7   8   5     2775.63     2784.71    225.28 o 
  -6   8   5     3286.71     3261.80    217.60 o 
  -5   8   5      290.48      214.80     65.02 o 
  -4   8   5     8287.47     7854.10    395.99 o 
  -3   8   5    10437.70    10978.33    313.46 o 
  -2   8   5      180.95      126.58     39.12 o 
  -1   8   5       44.60      -17.31     41.06 o 
   0   8   5    12252.91    12485.07    271.92 o 
   1   8   5    20988.20    21406.87    546.39 o 
   2   8   5     8531.50     8730.68    208.31 o 
   3   8   5      253.40      314.07     63.70 o 
   4   8   5     1046.25     1243.71     83.22 o 
   5   8   5     5433.24     5452.73    239.52 o 
   6   8   5       58.80      135.27     45.87 o 
   7   8   5    12071.53    12433.53    299.46 o 
   8   8   5    13115.68    13050.57    425.75 o 
   9   8   5       81.07      122.01     51.88 o 
  10   8   5      545.84      482.99     89.04 o 
  11   8   5     5968.60     5979.87    366.86 o 
  12   8   5    12916.56    13324.36    774.89 o 
  13   8   5       57.18       62.87    195.58 o 
  -7   9   5     1254.22     1282.16    315.38 o 
  -6   9   5      749.23      664.84    130.53 o 
  -5   9   5    11535.10    12557.01    448.22 o 
  -4   9   5        7.03      174.98    113.73 o 
  -3   9   5     4337.95     4692.70    183.97 o 
  -2   9   5      572.57      666.55    100.72 o 
  -1   9   5    10143.63    10790.21    368.92 o 
   0   9   5     4141.45     3929.85    175.21 o 
   1   9   5    13029.87    13587.03    319.83 o 
   2   9   5     6253.79     6389.65    197.26 o 
   3   9   5       31.89      107.97     39.34 o 
   4   9   5     2816.24     2806.42    113.62 o 
   5   9   5    10982.60    11337.24    263.61 o 
   6   9   5    20586.07    21080.17    410.31 o 
   7   9   5     1379.28     1151.78     86.67 o 
   8   9   5      714.66      700.19     92.20 o 
   9   9   5      424.80      408.18     92.37 o 
  10   9   5     5410.83     5664.35    380.37 o 
  11   9   5     1196.17     1327.35    132.39 o 
  12   9   5      351.82      692.50    224.38 o 
  13   9   5      195.36      443.54    203.81 o 
  -6  10   5     1651.16     1860.55    240.93 o 
  -5  10   5      384.50      224.70     93.92 o 
  -4  10   5     4370.66     4521.97    264.03 o 
  -3  10   5     3805.31     3839.85    386.19 o 
  -2  10   5     4607.29     5089.27    399.43 o 
  -1  10   5    13382.49    14455.88    440.36 o 
   0  10   5    16045.65    16306.62    491.54 o 
   1  10   5      232.79      257.72     51.74 o 
   2  10   5       59.13       97.85     40.63 o 
   3  10   5     2142.75     2145.77    177.73 o 
   4  10   5    12563.98    13167.67    337.69 o 
   5  10   5       23.83       35.13     43.71 o 
   6  10   5     2059.14     1974.37    119.33 o 
   7  10   5      332.39      233.33     53.70 o 
   8  10   5     5264.09     5702.72    255.44 o 
   9  10   5     1095.33     1009.17    121.87 o 
  10  10   5     2981.48     3546.40    270.47 o 
  11  10   5     1387.58     1319.82    137.82 o 
  12  10   5      103.45      236.89    100.91 o 
  -5  11   5       11.46       65.63    219.81 o 
  -4  11   5      755.67      810.24    162.97 o 
  -3  11   5        4.65      -74.56     74.56 o 
  -2  11   5     7062.78     7983.48    439.49 o 
  -1  11   5     1809.94     1759.48    169.35 o 
   0  11   5     3508.25     3783.88    334.80 o 
   1  11   5      318.22       83.21     75.81 o 
   2  11   5     2517.24     2676.32    158.58 o 
   3  11   5      504.37      422.95     76.81 o 
   4  11   5      925.94      857.69     86.07 o 
   5  11   5     3479.54     3560.51    140.84 o 
   6  11   5     1564.66     1305.57    108.05 o 
   7  11   5     2897.28     2855.07    297.45 o 
   8  11   5     4811.79     4519.51    286.79 o 
   9  11   5     8014.81     8124.50    405.96 o 
  10  11   5       39.09      194.55     62.94 o 
  11  11   5      359.84      398.39    162.71 o 
  12  11   5      765.09      234.21     96.23 o 
  -4  12   5     1745.89     2022.80    242.17 o 
  -3  12   5      469.15      358.95    100.44 o 
  -2  12   5      195.09      206.96     53.64 o 
  -1  12   5       52.43       82.64     77.07 o 
   0  12   5      846.22      948.67    114.30 o 
   1  12   5     2255.06     2298.60    180.54 o 
   2  12   5      129.85      160.61     80.31 o 
   3  12   5      424.88      196.97    305.16 o 
   4  12   5       25.60       24.79     85.60 o 
   5  12   5     3479.84     3858.56    399.78 o 
   6  12   5      239.48       57.22     75.41 o 
   7  12   5     7611.13     7726.14    380.75 o 
   8  12   5     2092.37     1598.13    167.53 o 
   9  12   5     1164.46     1132.51    240.18 o 
  10  12   5       67.95      386.44     82.82 o 
  11  12   5     2295.07     1854.14    225.64 o 
  -3  13   5      311.11       53.61    202.65 o 
  -2  13   5      893.08      874.32    259.20 o 
  -1  13   5     1133.46     1293.36    170.69 o 
   0  13   5      200.78      218.70     91.16 o 
   1  13   5     1134.51      999.59    232.10 o 
   2  13   5      371.67      282.08    100.00 o 
   3  13   5      198.38      138.34     64.43 o 
   4  13   5     1645.97     1526.29    233.13 o 
   5  13   5    10268.65    10615.06    805.94 o 
   6  13   5     4211.71     4145.24    422.71 o 
   7  13   5      870.33      667.22    186.95 o 
   8  13   5      185.22      305.12    105.33 o 
   9  13   5      732.07      526.20    134.29 o 
  10  13   5     2269.52     2349.83    242.40 o 
  -1  14   5     3961.61     4288.63    357.91 o 
   0  14   5     3568.27     3679.66    288.46 o 
   1  14   5       40.52      122.10    299.69 o 
   2  14   5     1697.10     1446.52    165.88 o 
   3  14   5     7408.65     7656.76    500.22 o 
   4  14   5     2346.48     2483.36    268.43 o 
   5  14   5     1086.83     1220.53    343.09 o 
   6  14   5     1290.64     1434.69    291.96 o 
   7  14   5      139.96      309.39     70.85 o 
   8  14   5       20.61      176.07    110.20 o 
   9  14   5     1377.55     1317.14    218.51 o 
   1  15   5        6.96       99.61    125.28 o 
   2  15   5     2205.04     2563.80    542.28 o 
   3  15   5      999.13      561.17    133.22 o 
   4  15   5     5619.17     5309.53    442.23 o 
   5  15   5       10.19      135.64     94.99 o 
   6  15   5      397.93      291.82    108.00 o 
   7  15   5      832.35      898.86    254.98 o 
  -6 -14   6      434.08      324.52    158.65 o 
  -5 -14   6     1282.56     1443.95    199.71 o 
  -4 -14   6     1729.37     2122.53    339.36 o 
  -3 -14   6     3416.42     3772.27    451.71 o 
  -2 -14   6     1670.70     1553.83    230.10 o 
  -1 -14   6     1148.22     1250.22    200.69 o 
   0 -14   6     1351.54     1606.66    350.92 o 
   1 -14   6     1354.02     1428.59    231.50 o 
  -8 -13   6      127.34       99.44     90.31 o 
  -7 -13   6      223.41      182.03     93.22 o 
  -6 -13   6      914.59      858.05    210.52 o 
  -5 -13   6     4067.81     4433.66    376.71 o 
  -4 -13   6       86.57       91.49     58.39 o 
  -3 -13   6     3810.40     3409.75    308.08 o 
  -2 -13   6      977.71     1278.68    188.38 o 
  -1 -13   6      815.39      628.90    121.65 o 
   0 -13   6      584.71      312.18    277.51 o 
   1 -13   6     6646.27     7583.40    521.81 o 
   2 -13   6     2041.86     2598.27    339.43 o 
   3 -13   6      283.47      323.82    109.25 o 
  -9 -12   6     1717.27     1976.24    305.96 o 
  -8 -12   6      146.61      240.53    161.46 o 
  -7 -12   6      120.40      143.14     77.71 o 
  -6 -12   6      753.78      583.16    117.03 o 
  -5 -12   6     7050.42     7163.56    474.14 o 
  -4 -12   6     4223.09     3831.27    333.23 o 
  -3 -12   6     1338.55     1306.97    203.02 o 
  -2 -12   6      398.45      387.75     86.41 o 
  -1 -12   6      614.17      956.84    238.88 o 
   0 -12   6     3920.27     4354.94    336.04 o 
   1 -12   6       45.03      -29.46    173.80 o 
   2 -12   6     3180.49     3908.29    369.06 o 
   3 -12   6      140.15      374.59    108.25 o 
   4 -12   6     2006.56     1571.74    219.93 o 
   5 -12   6      263.77      123.53    133.26 o 
 -10 -11   6     2825.52     2679.58    395.77 o 
  -9 -11   6      341.51      178.12    173.80 o 
  -8 -11   6       12.04      -84.19    152.83 o 
  -7 -11   6     7148.44     7948.97    437.49 o 
  -6 -11   6      890.15     1001.32    107.26 o 
  -5 -11   6     1281.51     1230.30    151.81 o 
  -4 -11   6      647.73      599.37     96.65 o 
  -3 -11   6       14.54      -57.29     57.29 o 
  -2 -11   6      140.40      181.14     63.99 o 
  -1 -11   6     2018.33     2065.60    155.72 o 
   0 -11   6     4071.71     3966.62    302.86 o 
   1 -11   6     4648.47     4863.72    330.79 o 
   2 -11   6       24.20      -96.18     96.18 o 
   3 -11   6        6.40      149.88     78.27 o 
   4 -11   6     3423.45     3272.95    430.99 o 
   5 -11   6     2193.01     2397.94    283.02 o 
   6 -11   6       24.52       21.72    168.53 o 
 -10 -10   6     1304.65     1149.58    283.68 o 
  -9 -10   6     1491.81     1118.98    297.53 o 
  -8 -10   6     6418.51     7796.70    671.93 o 
  -7 -10   6        7.57       76.57     73.86 o 
  -6 -10   6     3171.79     2986.76    158.52 o 
  -5 -10   6      156.87      146.17     41.50 o 
  -4 -10   6     1269.30     1269.52     90.61 o 
  -3 -10   6      939.82     1006.60    100.56 o 
  -2 -10   6     5126.65     5536.00    233.98 o 
  -1 -10   6     2765.09     2870.00    211.05 o 
   0 -10   6     2826.84     3046.86    189.71 o 
   1 -10   6      132.62      293.85     96.06 o 
   2 -10   6     2711.31     2724.70    259.48 o 
   3 -10   6     1853.13     1783.94    208.10 o 
   4 -10   6       69.95      110.78     85.25 o 
   5 -10   6      232.98      351.25    109.92 o 
   6 -10   6      173.73      612.11    186.45 o 
   7 -10   6      146.66      194.59    209.58 o 
 -11  -9   6      259.86      241.24    110.78 o 
 -10  -9   6     3249.66     3761.83    415.04 o 
  -9  -9   6      741.66     1108.64    292.91 o 
  -8  -9   6     3697.88     3333.75    384.53 o 
  -7  -9   6     4708.35     4931.98    435.61 o 
  -6  -9   6      392.41      307.52     69.15 o 
  -5  -9   6      283.52      288.99     63.75 o 
  -4  -9   6     3181.79     2973.02    132.62 o 
  -3  -9   6     2452.52     2593.24    126.14 o 
  -2  -9   6     1548.03     1479.48     94.80 o 
  -1  -9   6      666.22      821.57     78.03 o 
   0  -9   6     2776.50     2551.40    160.95 o 
   1  -9   6    16739.30    18452.94    822.95 o 
   2  -9   6       52.37       24.85    140.60 o 
   3  -9   6     4670.05     5492.54    300.96 o 
   4  -9   6      252.02      229.94     80.63 o 
   5  -9   6     1235.90     1005.00    224.78 o 
   6  -9   6      541.37      539.27    177.67 o 
   7  -9   6     2619.26     2293.41    260.57 o 
   8  -9   6       73.62      321.29    171.49 o 
 -11  -8   6      252.59      203.91    180.32 o 
 -10  -8   6     3263.66     3008.82    411.93 o 
  -9  -8   6     2519.37     2657.70    441.93 o 
  -8  -8   6       69.15       64.22     86.60 o 
  -7  -8   6       23.80      151.02    100.75 o 
  -6  -8   6     1403.85     1476.44     80.95 o 
  -5  -8   6     5220.93     5238.20    180.86 o 
  -4  -8   6     3073.58     2816.77    102.42 o 
  -3  -8   6      617.24      669.82     55.73 o 
  -2  -8   6       41.53       77.73     30.85 o 
  -1  -8   6     8765.14     8491.63    259.21 o 
   0  -8   6      151.16      147.05     63.60 o 
   1  -8   6    11581.62    11419.35    314.18 o 
   2  -8   6     5853.67     5743.56    196.87 o 
   3  -8   6      278.36      196.62     42.73 o 
   4  -8   6     1226.59     1182.95    171.98 o 
   5  -8   6     4791.34     4982.21    271.88 o 
   6  -8   6     2808.06     3166.97    277.56 o 
   7  -8   6     1000.15     1097.34    202.11 o 
   8  -8   6     1013.76     1210.72    184.24 o 
   9  -8   6      653.47      710.94    166.99 o 
 -11  -7   6     6329.33     6327.81    495.01 o 
 -10  -7   6       23.08      307.46    112.29 o 
  -9  -7   6       58.89      177.82    161.46 o 
  -8  -7   6     1794.32     2086.73    230.20 o 
  -7  -7   6     3087.39     3327.75    200.97 o 
  -6  -7   6       87.43      119.81    113.49 o 
  -5  -7   6     3629.15     3493.81    130.86 o 
  -4  -7   6       25.63       13.41     34.71 o 
  -3  -7   6     1443.74     1298.18     74.67 o 
  -2  -7   6       16.59      -19.13     38.36 o 
  -1  -7   6     6438.84     6284.94    241.56 o 
   0  -7   6    13285.17    13143.31    262.84 o 
   1  -7   6      595.59      526.34     80.64 o 
   2  -7   6      207.76      213.77     46.32 o 
   3  -7   6     4235.92     4038.13    211.92 o 
   4  -7   6     9804.21     9036.85    827.06 o 
   5  -7   6     3714.42     3723.93    343.40 o 
   6  -7   6     2763.97     2307.87    426.48 o 
   7  -7   6      470.34      389.89    111.88 o 
   8  -7   6     8590.04     9155.29    479.90 o 
   9  -7   6      668.74      382.32    130.39 o 
  10  -7   6     2530.24     2265.61    253.36 o 
 -12  -6   6       10.67      246.15    130.95 o 
 -11  -6   6     5311.48     5598.49    488.39 o 
 -10  -6   6      738.38      286.19    125.13 o 
  -9  -6   6     3679.62     3877.13    368.48 o 
  -8  -6   6      515.66      517.38    104.36 o 
  -7  -6   6     3304.36     3167.23    211.96 o 
  -6  -6   6     1971.42     2008.70    246.80 o 
  -5  -6   6       27.71       88.20     23.32 o 
  -4  -6   6      739.31      734.49     43.02 o 
  -3  -6   6    25439.24    26660.37    442.30 o 
  -2  -6   6    37288.11    37865.62    459.74 o 
  -1  -6   6       12.62       72.90     38.98 o 
   0  -6   6      314.33      360.97     43.43 o 
   1  -6   6     1582.76     1393.89     83.21 o 
   2  -6   6      135.65      180.71     81.25 o 
   3  -6   6      105.60      111.63     28.18 o 
   4  -6   6     2088.70     2141.00    120.75 o 
   5  -6   6     1217.84      999.97     87.17 o 
   6  -6   6     1172.29     1332.06    223.42 o 
   7  -6   6     5122.87     5137.61    365.77 o 
   8  -6   6     4375.57     4891.90    441.48 o 
   9  -6   6    13561.64    13737.58   1098.24 o 
  10  -6   6      572.76      632.20    250.48 o 
 -12  -5   6     1074.63      785.42    245.45 o 
 -11  -5   6     2679.59     2450.19    339.58 o 
 -10  -5   6     2403.83     2597.70    389.05 o 
  -9  -5   6     1387.76     1514.45    154.94 o 
  -8  -5   6    12127.54    12297.25    482.08 o 
  -7  -5   6     3639.42     3482.73    225.37 o 
  -6  -5   6     2731.36     2768.39    285.39 o 
  -5  -5   6      598.95      701.79     82.79 o 
  -4  -5   6    11056.39    11069.63    267.63 o 
  -3  -5   6        9.17       85.75     39.02 o 
  -2  -5   6    30523.58    31212.09    378.90 o 
  -1  -5   6     6966.13     6924.53    153.23 o 
   0  -5   6     7128.26     6398.98    177.48 o 
   1  -5   6       32.08       90.37     43.39 o 
   2  -5   6     9912.60     8963.62    212.64 o 
   3  -5   6     3940.19     4012.96    134.92 o 
   4  -5   6      115.42      196.20     85.53 o 
   5  -5   6      471.92      341.05     61.77 o 
   6  -5   6     9957.21     9530.02    310.57 o 
   7  -5   6    10138.37    10422.13    468.77 o 
   8  -5   6      420.60      227.54    155.29 o 
   9  -5   6     2011.32     2214.20    237.42 o 
  10  -5   6     1698.42     1636.23    195.97 o 
  11  -5   6      148.42      243.33     59.00 o 
 -12  -4   6     1788.11     1210.29    286.49 o 
 -11  -4   6      516.91      554.92    205.11 o 
 -10  -4   6     8285.92     7682.71    536.06 o 
  -9  -4   6     1815.11     1494.42    181.59 o 
  -8  -4   6      388.33      531.90    122.77 o 
  -7  -4   6      556.17      465.30     81.63 o 
  -6  -4   6    10485.98    10697.10    363.07 o 
  -5  -4   6    12679.14    13216.06    346.05 o 
  -4  -4   6     6486.86     6853.20    127.70 o 
  -3  -4   6     9382.59     9529.51    189.02 o 
  -2  -4   6      940.41      830.44     74.88 o 
  -1  -4   6    10323.73     9621.15    175.85 o 
   0  -4   6      927.20     1018.68     82.43 o 
   1  -4   6    41419.82    40671.69    457.89 o 
   2  -4   6       29.13       35.77     48.45 o 
   3  -4   6    17830.65    17686.42    335.04 o 
   4  -4   6     4095.79     3943.88    155.47 o 
   5  -4   6    16344.91    15877.41    340.02 o 
   6  -4   6     1206.80      851.13    101.34 o 
   7  -4   6     3417.20     3549.52    181.01 o 
   8  -4   6       29.74      169.28    241.94 o 
   9  -4   6      982.13     1237.96    199.75 o 
  10  -4   6      444.45      356.71    143.35 o 
  11  -4   6      551.80      446.23    126.41 o 
  12  -4   6     1775.56     1656.62    363.81 o 
 -12  -3   6     8020.42     8156.05    751.60 o 
 -11  -3   6     6272.86     5932.24    593.66 o 
 -10  -3   6       14.18      178.32     93.42 o 
  -9  -3   6      290.00      344.14    125.69 o 
  -8  -3   6     4003.23     3936.15    238.04 o 
  -7  -3   6     1034.87     1107.53    109.09 o 
  -6  -3   6    11825.13    12467.87    370.78 o 
  -5  -3   6    18336.90    19413.43    254.78 o 
  -4  -3   6     7474.83     7642.04    230.81 o 
  -3  -3   6     1556.41     1822.43     64.45 o 
  -2  -3   6      204.62      261.40     20.70 o 
  -1  -3   6    30489.96    29689.06    327.11 o 
   0  -3   6    27634.43    25942.39    349.25 o 
   1  -3   6     1299.65     1138.11     65.16 o 
   2  -3   6      558.20      801.71     76.19 o 
   3  -3   6    45411.48    43025.71    461.33 o 
   4  -3   6    44138.88    40991.85    469.94 o 
   5  -3   6    11038.13    10232.92    248.93 o 
   6  -3   6    14838.58    14641.65    329.20 o 
   7  -3   6       10.90       38.74     48.85 o 
   8  -3   6     2309.19     2451.75    180.41 o 
   9  -3   6      678.56      626.46    129.83 o 
  10  -3   6     7326.39     7925.86    704.49 o 
  11  -3   6      251.86      209.89    137.33 o 
  12  -3   6     1656.36     1521.95    260.05 o 
 -12  -2   6     1111.51     1099.91    270.54 o 
 -11  -2   6    12079.44    12302.61   1027.86 o 
 -10  -2   6     4269.54     3625.20    255.08 o 
  -9  -2   6      132.13      134.22     33.19 o 
  -8  -2   6     4457.75     4335.02    131.26 o 
  -7  -2   6    29746.50    30611.15    589.19 o 
  -6  -2   6     3951.72     3843.01    116.34 o 
  -5  -2   6     3375.13     3402.33     90.14 o 
  -4  -2   6     7643.02     7654.55    100.02 o 
  -3  -2   6    13234.44    13369.04    235.30 o 
  -2  -2   6     4048.10     3954.48     79.76 o 
  -1  -2   6     7500.19     7327.15    132.71 o 
   0  -2   6    15041.23    15021.60    207.52 o 
   1  -2   6     6411.88     6566.58    139.67 o 
   2  -2   6      336.26      346.95     48.80 o 
   3  -2   6    17379.31    17283.30    305.02 o 
   4  -2   6    67072.16    63391.05    629.29 o 
   5  -2   6    16564.31    14290.88    250.85 o 
   6  -2   6     3257.53     2855.08    126.50 o 
   7  -2   6      515.63      403.91     69.94 o 
   8  -2   6    14584.53    14059.98    336.73 o 
   9  -2   6     9930.33    10054.18    621.92 o 
  10  -2   6       27.90     -108.16    109.50 o 
  11  -2   6     1309.63     1346.96    227.49 o 
  12  -2   6     2761.75     2884.10    297.50 o 
 -12  -1   6     2545.45     2176.74    290.71 o 
 -11  -1   6     1722.82     2116.43    314.09 o 
 -10  -1   6     3924.03     3819.26    179.68 o 
  -9  -1   6     2502.15     2321.06    127.83 o 
  -8  -1   6     5877.93     5524.49    184.76 o 
  -7  -1   6     9904.91    10372.47    401.12 o 
  -6  -1   6    11205.53    11424.54    228.38 o 
  -5  -1   6     7625.08     7579.84    147.27 o 
  -4  -1   6    13241.26    13477.55    308.09 o 
  -3  -1   6    11210.45    11515.52    220.29 o 
  -2  -1   6    34693.05    35461.71    568.22 o 
  -1  -1   6      356.99      319.43     31.92 o 
   0  -1   6     7946.10     7608.90    118.81 o 
   1  -1   6     2897.77     2509.50     67.82 o 
   2  -1   6    21560.48    19515.43    265.57 o 
   3  -1   6    12105.16    11364.62    221.43 o 
   4  -1   6     2032.08     1912.45     91.19 o 
   5  -1   6     3135.79     2940.32    120.27 o 
   6  -1   6     1594.73     1775.22     98.63 o 
   7  -1   6     5082.56     5207.05    181.38 o 
   8  -1   6     1018.58     1108.35    135.70 o 
   9  -1   6     8360.95     8469.50    375.98 o 
  10  -1   6      429.03      414.76    136.17 o 
  11  -1   6      609.28      593.26    269.73 o 
  12  -1   6      197.41      196.40    122.59 o 
  13  -1   6     5971.55     6540.37    477.71 o 
 -11   0   6       12.38        8.19     86.00 o 
 -10   0   6     5303.79     5011.70    208.04 o 
  -9   0   6      799.92      926.50    102.24 o 
  -8   0   6     9160.26     9380.08    351.51 o 
  -7   0   6      264.81      240.77     49.22 o 
  -6   0   6    17322.20    17153.03    341.66 o 
  -5   0   6     3048.34     2935.37    120.03 o 
  -4   0   6    20979.33    22867.74    370.47 o 
  -3   0   6     9761.38     9679.49    182.66 o 
  -2   0   6     2351.42     2427.34     63.65 o 
  -1   0   6    10931.74    10708.19    196.38 o 
   0   0   6    27248.17    26645.05    226.58 o 
   1   0   6    18366.43    17557.14    267.67 o 
   2   0   6     8371.63     7689.05    134.07 o 
   3   0   6    18029.83    17555.92    268.29 o 
   4   0   6      893.24      969.18     66.65 o 
   5   0   6    13434.03    12696.76    271.22 o 
   6   0   6       58.29       20.02     41.25 o 
   7   0   6      940.86      860.25     93.87 o 
   8   0   6       35.86      128.65     92.67 o 
   9   0   6      944.69     1109.38    325.42 o 
  10   0   6       20.66       95.76     68.63 o 
  11   0   6     6220.93     7360.46    461.58 o 
  12   0   6     3713.54     4086.40    322.15 o 
  13   0   6       19.01      131.11     95.43 o 
 -11   1   6      391.40      322.67    103.96 o 
 -10   1   6       61.62      166.48     58.35 o 
  -9   1   6      307.10      233.19     54.78 o 
  -8   1   6      460.62      476.07     69.78 o 
  -7   1   6      503.67      568.84     80.79 o 
  -6   1   6     7403.59     7283.58    270.56 o 
  -5   1   6    33948.18    34428.25    595.80 o 
  -4   1   6     8107.10     8099.07    171.07 o 
  -3   1   6     2466.00     2305.34     77.34 o 
  -2   1   6     1934.73     2013.63     66.97 o 
  -1   1   6    31510.63    33278.10    649.20 o 
   0   1   6       34.40       37.69     19.39 o 
   1   1   6    19149.72    18873.04    331.63 o 
   2   1   6     1643.46     1602.36    100.01 o 
   3   1   6    29510.08    28511.73    399.57 o 
   4   1   6     5406.51     5042.60    133.13 o 
   5   1   6     4337.08     4459.58    129.76 o 
   6   1   6    19133.09    17948.98    260.97 o 
   7   1   6       64.92       99.46     33.66 o 
   8   1   6       21.35      135.44     90.84 o 
   9   1   6    16946.41    17652.63    442.80 o 
  10   1   6     4583.36     4530.18    224.37 o 
  11   1   6      524.82      427.96    130.50 o 
  12   1   6     1741.58     1501.62    257.04 o 
  13   1   6        0.20        7.16    103.27 o 
 -11   2   6     3554.28     3084.39    329.96 o 
 -10   2   6       53.97      121.78     62.16 o 
  -9   2   6     2256.35     1963.85    151.08 o 
  -8   2   6    13341.84    13639.81    390.93 o 
  -7   2   6     5456.31     5530.64    247.58 o 
  -6   2   6     4362.45     4231.48    148.52 o 
  -5   2   6      242.05      238.61     48.61 o 
  -4   2   6     2151.32     1946.84     75.19 o 
  -3   2   6     6017.31     5815.69    118.36 o 
  -2   2   6     4461.87     4094.17    124.66 o 
  -1   2   6     1470.14     1530.25    100.87 o 
   0   2   6     1298.41     1338.32     92.58 o 
   1   2   6     6327.76     6353.33    108.48 o 
   2   2   6     3655.85     3549.89    134.95 o 
   3   2   6    17027.98    16525.77    458.73 o 
   4   2   6    71528.59    68481.23    704.97 o 
   5   2   6    15151.00    14610.90    224.22 o 
   6   2   6      282.25      403.31     43.76 o 
   7   2   6     2303.63     2142.70    100.75 o 
   8   2   6    18430.15    18787.12    410.80 o 
   9   2   6      338.80      294.79     62.03 o 
  10   2   6     8610.13     9261.08    353.88 o 
  11   2   6       46.86       70.94     58.14 o 
  12   2   6     3764.20     4111.33    300.07 o 
  13   2   6       25.60      -72.34    242.34 o 
 -10   3   6     2001.16     1880.21    233.73 o 
  -9   3   6     3232.07     3006.45    210.42 o 
  -8   3   6      224.90      159.37     43.44 o 
  -7   3   6     5954.88     5987.35    346.59 o 
  -6   3   6      931.48      931.77     83.21 o 
  -5   3   6      121.33      100.80     36.70 o 
  -4   3   6      175.86      172.01     29.60 o 
  -3   3   6    15452.26    15490.97    182.68 o 
  -2   3   6    25410.36    27007.56    278.66 o 
  -1   3   6       15.63       38.75     27.42 o 
   0   3   6     3681.09     3421.44     87.28 o 
   1   3   6    33893.36    35022.06    415.46 o 
   2   3   6    18974.53    19181.50    272.48 o 
   3   3   6    27960.72    28051.95    351.70 o 
   4   3   6      476.70      329.36     47.76 o 
   5   3   6     3354.41     3166.20    109.56 o 
   6   3   6     3378.91     3254.74    115.37 o 
   7   3   6     1829.48     1816.11     94.56 o 
   8   3   6     9840.80     9340.55    256.20 o 
   9   3   6    11923.37    11581.24    291.04 o 
  10   3   6      262.75      252.73     94.00 o 
  11   3   6      520.29      438.37     91.23 o 
  12   3   6     6961.64     7640.68    552.76 o 
  13   3   6     7653.91     8798.75    691.24 o 
  14   3   6      173.08      323.53     82.79 o 
 -10   4   6       15.28      248.15     89.39 o 
  -9   4   6     9548.55     8968.88    703.51 o 
  -8   4   6    13397.41    13882.25    506.69 o 
  -7   4   6     1489.43     1618.51    120.95 o 
  -6   4   6      691.82      662.62     90.15 o 
  -5   4   6     7151.81     7741.05    200.99 o 
  -4   4   6    16667.09    17362.32    334.17 o 
  -3   4   6       45.34       61.38     27.51 o 
  -2   4   6      458.12      474.80     36.04 o 
  -1   4   6     5164.77     4994.56     77.07 o 
   0   4   6    22058.78    22810.71    305.77 o 
   1   4   6      142.36      154.00     36.79 o 
   2   4   6    44284.20    48518.74    500.92 o 
   3   4   6     9168.08     8648.88    178.46 o 
   4   4   6     4373.06     4694.89    110.17 o 
   5   4   6    13508.44    13603.81    343.82 o 
   6   4   6    16090.01    16143.71    233.92 o 
   7   4   6    23047.32    23623.94    396.28 o 
   8   4   6     1990.83     1830.38    112.66 o 
   9   4   6      408.06      448.12     92.47 o 
  10   4   6      876.77      788.13    139.85 o 
  11   4   6     9883.95    10607.92    433.66 o 
  12   4   6     3094.44     3004.62    270.94 o 
  13   4   6     1269.98     1043.89    145.72 o 
  14   4   6      540.05      439.12     79.80 o 
 -10   5   6     2039.42     2113.79    235.30 o 
  -9   5   6       18.15      300.38     98.50 o 
  -8   5   6     9508.24     9550.02    783.14 o 
  -7   5   6      394.63      243.11     58.95 o 
  -6   5   6     2231.52     2185.28    120.22 o 
  -5   5   6     2186.42     2001.62    133.52 o 
  -4   5   6     4853.98     5108.03    263.05 o 
  -3   5   6     1599.41     1570.97     96.36 o 
  -2   5   6     6389.04     6157.70    190.22 o 
  -1   5   6      641.76      673.22     42.92 o 
   0   5   6    43916.61    47973.10    460.60 o 
   1   5   6    20690.23    21115.20    351.61 o 
   2   5   6     2432.02     2472.06     84.79 o 
   3   5   6    11811.03    11921.28    238.72 o 
   4   5   6     1499.37     1544.78     77.86 o 
   5   5   6     6021.13     5895.68    153.83 o 
   6   5   6     7407.98     7272.08    222.73 o 
   7   5   6     5017.12     5405.13    171.80 o 
   8   5   6      150.21       84.55     50.51 o 
   9   5   6     3392.30     3256.27    171.45 o 
  10   5   6      193.43      140.38     75.26 o 
  11   5   6     3059.57     3329.60    291.05 o 
  12   5   6     5723.02     6278.25    398.56 o 
  13   5   6      775.86      506.92    243.55 o 
  14   5   6       24.96      128.62    122.62 o 
  -9   6   6       91.17      197.55     78.81 o 
  -8   6   6     4293.61     3918.20    442.25 o 
  -7   6   6     5861.51     5646.07    482.78 o 
  -6   6   6     1184.79     1100.53    108.19 o 
  -5   6   6      413.04      486.54     76.21 o 
  -4   6   6     1907.86     1943.98    112.04 o 
  -3   6   6     1518.76     1643.54     94.25 o 
  -2   6   6      105.31      187.54     71.20 o 
  -1   6   6     9139.77     9242.03    193.13 o 
   0   6   6     2160.53     2398.14    196.28 o 
   1   6   6    28144.31    29866.57    289.14 o 
   2   6   6     5160.71     5008.65    154.44 o 
   3   6   6    19764.68    19884.38    359.35 o 
   4   6   6     8459.51     8779.49    204.21 o 
   5   6   6     9551.46     9550.88    213.10 o 
   6   6   6      306.00      352.92     66.43 o 
   7   6   6    26436.98    27727.03    541.23 o 
   8   6   6      896.77      698.85     99.02 o 
   9   6   6     3245.08     3239.91    168.18 o 
  10   6   6     2205.92     2125.08    136.42 o 
  11   6   6       42.20       70.21     46.98 o 
  12   6   6     2856.98     2581.05    247.10 o 
  13   6   6      103.30       -8.61    147.81 o 
  -8   7   6      811.67      725.74    201.69 o 
  -7   7   6     4432.62     4744.43    259.41 o 
  -6   7   6      134.32      166.06     74.35 o 
  -5   7   6       64.96       76.97     60.01 o 
  -4   7   6     8025.41     8127.01    289.96 o 
  -3   7   6    14956.63    15007.35    339.87 o 
  -2   7   6     4142.39     3993.01    143.07 o 
  -1   7   6     1778.60     1888.83    130.71 o 
   0   7   6      850.56      885.41    107.54 o 
   1   7   6     6089.49     6162.83    174.95 o 
   2   7   6    44718.63    46842.49    614.18 o 
   3   7   6       18.46       96.58     33.05 o 
   4   7   6    10989.20    11161.70    223.20 o 
   5   7   6     3860.56     3788.43    207.95 o 
   6   7   6    10734.40    11271.74    304.70 o 
   7   7   6     1178.90     1172.50     96.70 o 
   8   7   6    28634.75    29692.31    544.58 o 
   9   7   6     6513.23     6656.85    287.87 o 
  10   7   6      562.18      553.73    187.95 o 
  11   7   6      526.98      435.81    218.61 o 
  12   7   6     7021.31     7153.44    361.03 o 
  13   7   6     3294.81     3261.75    300.04 o 
  -8   8   6     5010.13     5124.02    445.59 o 
  -7   8   6      330.11      351.77    145.80 o 
  -6   8   6      353.25      383.04    136.57 o 
  -5   8   6     8871.59     9180.02    405.48 o 
  -4   8   6     2477.04     2520.58    156.99 o 
  -3   8   6     3408.03     3472.35    174.59 o 
  -2   8   6     3476.26     3746.63    207.37 o 
  -1   8   6     2832.35     2891.24    122.86 o 
   0   8   6     4432.87     4436.08    155.55 o 
   1   8   6     2133.49     1895.67     97.07 o 
   2   8   6     6549.82     6382.27    172.37 o 
   3   8   6     6448.97     6756.51    185.45 o 
   4   8   6      226.41      184.33     47.39 o 
   5   8   6     6133.03     5893.28    207.55 o 
   6   8   6    39566.04    42101.61    823.63 o 
   7   8   6    19586.01    18971.49    510.20 o 
   8   8   6      361.46      260.88    167.28 o 
   9   8   6     5797.14     5927.47    321.08 o 
  10   8   6      667.15      705.55    109.13 o 
  11   8   6     6209.10     5871.80    376.80 o 
  12   8   6     1050.71      854.63    139.37 o 
  13   8   6     2662.42     2366.47    266.82 o 
  -7   9   6        2.50      -72.94    120.48 o 
  -6   9   6     3921.09     4431.33    415.70 o 
  -5   9   6      714.34      472.78     94.93 o 
  -4   9   6    10781.75    11517.65    501.67 o 
  -3   9   6       46.13      137.00     82.03 o 
  -2   9   6     7673.35     7963.21    306.47 o 
  -1   9   6       15.24       62.28     45.14 o 
   0   9   6    26435.48    28236.95    578.58 o 
   1   9   6     6138.19     6226.92    199.60 o 
   2   9   6       85.04      131.29     43.72 o 
   3   9   6     2762.77     2582.03    110.48 o 
   4   9   6     7084.18     6953.21    193.95 o 
   5   9   6     1363.98     1101.19    125.61 o 
   6   9   6       53.57      137.39     42.82 o 
   7   9   6    17034.01    17408.04    397.04 o 
   8   9   6      280.77      299.87     66.69 o 
   9   9   6     3809.69     3727.21    240.85 o 
  10   9   6       91.42      142.84     49.52 o 
  11   9   6     5702.73     5731.54    283.75 o 
  12   9   6     3123.14     2862.27    245.01 o 
  13   9   6       20.77       79.92    149.47 o 
  -6  10   6     1319.99     1097.49    222.72 o 
  -5  10   6     5015.84     5594.84    428.73 o 
  -4  10   6      624.22      562.44    112.58 o 
  -3  10   6     3097.99     3322.20    232.44 o 
  -2  10   6    10251.81    10945.21    318.14 o 
  -1  10   6    13933.32    14518.84    440.02 o 
   0  10   6       29.01      170.65     61.78 o 
   1  10   6     3376.23     3615.47    163.84 o 
   2  10   6      390.88      404.05     78.06 o 
   3  10   6     2575.23     2696.63    150.70 o 
   4  10   6      148.47      220.56     57.52 o 
   5  10   6    11538.08    11618.02    368.28 o 
   6  10   6     2222.82     2239.49    132.90 o 
   7  10   6      634.51      441.58    113.66 o 
   8  10   6       50.70      114.85     57.49 o 
   9  10   6    10429.86    10176.67    368.89 o 
  10  10   6     6129.93     5938.30    371.95 o 
  11  10   6       55.51      141.60     86.64 o 
  12  10   6       19.61      191.46    105.56 o 
  -5  11   6      169.87      179.94     97.59 o 
  -4  11   6        7.53      136.08     91.99 o 
  -3  11   6     4314.35     4344.25    237.86 o 
  -2  11   6     2173.92     1936.33    190.72 o 
  -1  11   6     4531.66     4434.33    309.16 o 
   0  11   6     1249.97     1376.33    125.26 o 
   1  11   6      931.62     1054.79    163.40 o 
   2  11   6       76.53        2.08     49.18 o 
   3  11   6     9016.84     9125.01    406.93 o 
   4  11   6     6119.33     5642.37    253.24 o 
   5  11   6      486.27      348.84     83.43 o 
   6  11   6     4289.30     3694.29    308.33 o 
   7  11   6     2318.55     2143.15    164.28 o 
   8  11   6     8267.08     8452.85    404.41 o 
   9  11   6       83.19      200.29     65.65 o 
  10  11   6     1970.87     1986.40    190.82 o 
  11  11   6      326.94      291.49    100.62 o 
  12  11   6     2307.59     2352.93    239.15 o 
  -4  12   6      196.90      276.26    106.00 o 
  -3  12   6     1640.36     1434.76    370.98 o 
  -2  12   6     1557.39     1523.12    192.57 o 
  -1  12   6      274.61      217.45     65.91 o 
   0  12   6     1310.73     1231.60    154.86 o 
   1  12   6      700.35      741.60     97.60 o 
   2  12   6     2023.50     2087.30    166.05 o 
   3  12   6       10.28       63.55     48.22 o 
   4  12   6     1800.55     1833.95    206.33 o 
   5  12   6       24.00      147.01     48.17 o 
   6  12   6     9408.80     9226.05    424.56 o 
   7  12   6     3411.22     3407.14    261.44 o 
   8  12   6     1776.43     1722.87    228.64 o 
   9  12   6      576.30      317.84    118.47 o 
  10  12   6      480.09      448.39    144.21 o 
  11  12   6        8.34     -161.80    168.38 o 
  -2  13   6      601.94      593.03    139.90 o 
  -1  13   6      987.89      784.96    300.04 o 
   0  13   6     2056.30     2082.94    216.20 o 
   1  13   6      641.11      594.32    161.41 o 
   2  13   6       53.36      -59.76     95.24 o 
   3  13   6      104.23      148.97     56.85 o 
   4  13   6     3359.66     3623.59    301.27 o 
   5  13   6      283.28      440.78    101.45 o 
   6  13   6     1074.03      953.46    295.22 o 
   7  13   6     2264.71     2229.76    418.60 o 
   8  13   6      306.80      482.17    122.97 o 
   9  13   6       86.01       12.17     84.33 o 
  10  13   6      853.95      953.80    399.03 o 
  -1  14   6      189.10      201.06     87.42 o 
   0  14   6     2101.08     2220.58    249.69 o 
   1  14   6      960.77     1155.59    167.68 o 
   2  14   6      505.66      361.79    133.48 o 
   3  14   6       85.38        9.80    259.40 o 
   4  14   6     3278.15     3054.21    285.76 o 
   5  14   6     4976.61     4886.68    421.05 o 
   6  14   6      124.14        1.75    205.76 o 
   7  14   6      130.80      197.69    102.22 o 
   8  14   6     1986.82     1917.85    218.02 o 
   9  14   6     1145.35      836.90    213.04 o 
   2  15   6      321.29      227.11     63.29 o 
   3  15   6     6073.94     6784.42    517.94 o 
   4  15   6      355.96      465.43     90.21 o 
   5  15   6     1053.15      836.33    337.27 o 
   6  15   6       17.63       16.57    190.51 o 
   7  15   6     1027.76      891.76    176.25 o 
  -5 -14   7     1071.83      910.98    202.00 o 
  -4 -14   7     2264.51     2471.85    278.52 o 
  -3 -14   7     1331.26     1168.30    176.29 o 
  -2 -14   7     3282.84     4104.06    358.48 o 
  -1 -14   7      665.49      743.65    170.99 o 
   0 -14   7      404.03      267.85    121.00 o 
  -7 -13   7       75.92      108.38    103.16 o 
  -6 -13   7      268.32      132.50     89.76 o 
  -5 -13   7      925.06      933.13    337.87 o 
  -4 -13   7     6564.71     6678.45    440.59 o 
  -3 -13   7     2031.73     1869.28    414.94 o 
  -2 -13   7      518.37      539.20    131.88 o 
  -1 -13   7      198.68      134.76     91.39 o 
   0 -13   7     3836.67     4504.56    407.84 o 
   1 -13   7      652.81      513.70    195.33 o 
   2 -13   7     1664.95     2114.77    241.95 o 
   3 -13   7     1294.62     1105.17    230.30 o 
  -8 -12   7      271.74      431.80    177.11 o 
  -7 -12   7       17.27      248.36    204.31 o 
  -6 -12   7     2228.56     2121.95    174.91 o 
  -5 -12   7      618.60      366.58    109.13 o 
  -4 -12   7      726.09      736.02    159.37 o 
  -3 -12   7      339.98      236.65    107.30 o 
  -2 -12   7       88.64      137.53    183.94 o 
  -1 -12   7       10.42       68.88    209.53 o 
   0 -12   7     2043.51     2117.67    288.65 o 
   1 -12   7    11021.50    12206.47    715.89 o 
   2 -12   7     1930.24     2292.53    284.67 o 
   3 -12   7      988.84     1147.67    283.88 o 
   4 -12   7      259.43       32.77    101.05 o 
   5 -12   7     3085.08     3495.02    363.61 o 
  -9 -11   7     2272.27     2568.70    392.56 o 
  -8 -11   7     2902.59     3050.36    338.97 o 
  -7 -11   7     1841.05     2045.99    346.60 o 
  -6 -11   7     2581.92     2508.48    253.17 o 
  -5 -11   7     3081.94     3197.46    210.35 o 
  -4 -11   7       30.56       36.63     32.40 o 
  -3 -11   7      246.88      202.77     58.98 o 
  -2 -11   7     1032.44     1139.19    249.49 o 
  -1 -11   7     1813.68     1762.73    156.90 o 
   0 -11   7      246.41      437.66    126.77 o 
   1 -11   7     1636.86     1802.20    298.10 o 
   2 -11   7     3403.18     3529.64    291.43 o 
   3 -11   7      470.74      770.79    206.76 o 
   4 -11   7     1111.46     1091.20    197.22 o 
   5 -11   7     1251.82     1028.21    215.25 o 
   6 -11   7      934.12      693.79    191.81 o 
 -10 -10   7      396.44      433.00    154.03 o 
  -9 -10   7     3523.65     4252.23    413.13 o 
  -8 -10   7        3.51      239.43    140.69 o 
  -7 -10   7    11366.94    12291.67    769.77 o 
  -6 -10   7      690.33      594.70     98.24 o 
  -5 -10   7     1272.18     1299.94    119.02 o 
  -4 -10   7      354.86      305.59     70.60 o 
  -3 -10   7     3885.61     3945.85    161.18 o 
  -2 -10   7      280.38      283.71     76.62 o 
  -1 -10   7      367.49      498.71    118.59 o 
   0 -10   7      137.98      147.76     44.00 o 
   1 -10   7     1614.77     1427.37    184.46 o 
   2 -10   7      734.79      817.25    198.64 o 
   3 -10   7      159.93       73.99     74.16 o 
   4 -10   7      932.94      319.71    114.60 o 
   5 -10   7      111.75      250.58     90.46 o 
   6 -10   7       89.37       71.69    275.15 o 
   7 -10   7      227.68      286.94    269.73 o 
 -10  -9   7      330.17      514.98    228.69 o 
  -9  -9   7     7946.75     7630.42    686.58 o 
  -8  -9   7     4786.06     4647.29    451.06 o 
  -7  -9   7       92.38      109.88    108.48 o 
  -6  -9   7      133.50       66.44     59.13 o 
  -5  -9   7     8030.77     8198.79    283.42 o 
  -4  -9   7     5483.98     5632.54    220.25 o 
  -3  -9   7      331.17      401.48     63.44 o 
  -2  -9   7     2783.19     2854.04    134.09 o 
  -1  -9   7      370.97      318.64     73.26 o 
   0  -9   7     3384.44     3534.37    191.04 o 
   1  -9   7     1020.14     1027.77    136.36 o 
   2  -9   7    10364.09    11382.02    777.79 o 
   3  -9   7      541.29      369.80    127.34 o 
   4  -9   7       71.51       86.06    132.86 o 
   5  -9   7     3220.95     3017.71    255.85 o 
   6  -9   7     3631.03     3303.30    396.77 o 
   7  -9   7     1371.99     2238.15    265.85 o 
   8  -9   7       39.28      244.84    179.12 o 
 -11  -8   7     2553.10     2388.57    342.19 o 
 -10  -8   7     2595.57     2874.45    333.76 o 
  -9  -8   7       13.04     -131.66    131.66 o 
  -8  -8   7     2559.35     2600.71    300.34 o 
  -7  -8   7        6.60     -109.78    109.78 o 
  -6  -8   7      341.03      606.50    151.22 o 
  -5  -8   7      477.88      404.14     60.12 o 
  -4  -8   7    10963.68    11402.04    239.40 o 
  -3  -8   7     6692.47     6663.12    211.51 o 
  -2  -8   7     1783.00     1842.23    105.43 o 
  -1  -8   7      793.74      744.20     64.62 o 
   0  -8   7    16024.65    16453.63    381.31 o 
   1  -8   7     5121.18     5290.95    191.17 o 
   2  -8   7      270.95      223.11     60.33 o 
   3  -8   7      452.62      556.26    124.13 o 
   4  -8   7     1282.47     1478.59    171.85 o 
   5  -8   7     1297.42     1503.37    223.52 o 
   6  -8   7     3836.12     4479.73    579.19 o 
   7  -8   7     6129.10     5813.91    391.65 o 
   8  -8   7        9.51      213.75    101.58 o 
   9  -8   7      845.11      795.03    234.21 o 
 -11  -7   7     3203.70     2667.34    454.57 o 
 -10  -7   7     7332.77     7305.50    686.88 o 
  -9  -7   7        4.59       86.80     73.66 o 
  -8  -7   7      287.14      132.36     64.82 o 
  -7  -7   7      744.58     1098.90    131.51 o 
  -6  -7   7     4758.07     4845.81    255.17 o 
  -5  -7   7     2102.63     2057.81     85.66 o 
  -4  -7   7      173.59      153.83     35.04 o 
  -3  -7   7       75.40      118.57     43.05 o 
  -2  -7   7     4842.56     4802.78    158.26 o 
  -1  -7   7    11197.11    11648.87    261.00 o 
   0  -7   7      464.80      320.15     51.61 o 
   1  -7   7     7321.07     7444.22    233.22 o 
   2  -7   7      526.42      577.10     80.17 o 
   3  -7   7      661.63      615.76     81.57 o 
   4  -7   7     3021.04     2624.30    272.67 o 
   5  -7   7     7882.74     8702.52    477.76 o 
   6  -7   7     3313.99     3337.58    295.06 o 
   7  -7   7     3347.84     4013.12    419.77 o 
   8  -7   7      146.46        8.69    117.99 o 
   9  -7   7     5154.07     5963.35    424.14 o 
  10  -7   7     1483.53     1597.31    433.20 o 
 -11  -6   7      741.65      673.83    267.63 o 
 -10  -6   7     4038.60     3490.79    523.71 o 
  -9  -6   7      285.39      203.50    101.55 o 
  -8  -6   7     7240.59     7273.05    492.41 o 
  -7  -6   7     3387.10     3244.49    190.07 o 
  -6  -6   7      176.98      176.48     59.94 o 
  -5  -6   7     1646.35     1693.72     62.56 o 
  -4  -6   7     2838.52     2938.30     94.62 o 
  -3  -6   7     9771.81    10069.10    214.85 o 
  -2  -6   7     8128.12     7934.96    228.05 o 
  -1  -6   7    12310.10    12583.08    237.98 o 
   0  -6   7     1100.68     1141.96    101.47 o 
   1  -6   7      410.51      353.35     50.40 o 
   2  -6   7     1312.35     1378.90     95.79 o 
   3  -6   7     5101.60     4861.25    178.52 o 
   4  -6   7      852.86      772.69     79.97 o 
   5  -6   7      306.21      256.33     68.22 o 
   6  -6   7      393.45      265.73    129.70 o 
   7  -6   7      731.18      654.43    141.41 o 
   8  -6   7     7453.30     7776.59    422.58 o 
   9  -6   7        2.59      109.90    294.47 o 
  10  -6   7     2822.44     3316.50    404.55 o 
 -11  -5   7     1350.44     1497.69    250.97 o 
 -10  -5   7      628.33      404.40    187.05 o 
  -9  -5   7     4307.13     4563.00    543.58 o 
  -8  -5   7       45.23      270.70     76.55 o 
  -7  -5   7     4536.85     4758.13    240.88 o 
  -6  -5   7      155.11      141.20    108.12 o 
  -5  -5   7    12785.55    14001.49    599.88 o 
  -4  -5   7       88.87      104.18     32.15 o 
  -3  -5   7    19650.00    20891.21    302.79 o 
  -2  -5   7     7896.93     7647.56    186.55 o 
  -1  -5   7    14198.02    14765.86    297.85 o 
   0  -5   7      392.54      329.76     87.04 o 
   1  -5   7    18079.11    17269.57    235.86 o 
   2  -5   7       56.75      139.70     39.56 o 
   3  -5   7     4923.49     4457.50    157.67 o 
   4  -5   7     1789.43     1778.65    149.85 o 
   5  -5   7      517.82      532.71     67.01 o 
   6  -5   7     3807.89     3435.66    198.13 o 
   7  -5   7     1037.58     1035.94    152.87 o 
   8  -5   7     1109.76     1414.77    185.92 o 
   9  -5   7     1320.05     1168.60    190.31 o 
  10  -5   7      484.50      254.15    125.41 o 
  11  -5   7      171.69      -84.17    131.74 o 
 -11  -4   7     6073.28     5215.36    445.84 o 
 -10  -4   7     3478.55     3283.57    505.75 o 
  -9  -4   7      287.01      284.89    100.31 o 
  -8  -4   7      634.27      660.99     93.96 o 
  -7  -4   7     4081.04     4157.74    225.27 o 
  -6  -4   7     2241.22     2375.05    115.82 o 
  -5  -4   7    22381.88    23855.42    605.65 o 
  -4  -4   7    33312.25    35726.30    552.84 o 
  -3  -4   7      444.20      473.84     37.59 o 
  -2  -4   7     3865.98     4148.42    131.85 o 
  -1  -4   7       29.87       33.56     29.46 o 
   0  -4   7    28779.63    27792.44    346.72 o 
   1  -4   7     2391.13     2109.04     88.75 o 
   2  -4   7     7980.33     7623.00    189.23 o 
   3  -4   7     2064.33     1869.83     99.56 o 
   4  -4   7    30672.41    28843.87    443.46 o 
   5  -4   7       93.11      257.65     68.07 o 
   6  -4   7     6224.11     5802.86    225.53 o 
   7  -4   7     5334.15     4778.95    351.83 o 
   8  -4   7     2184.72     1881.25    257.54 o 
   9  -4   7      107.00      179.35     97.62 o 
  10  -4   7     2291.72     1983.60    401.72 o 
  11  -4   7     1146.76     1206.15    403.40 o 
 -11  -3   7     2680.17     2687.51    494.51 o 
 -10  -3   7    10305.91    10806.73    854.66 o 
  -9  -3   7     1405.56     1166.49    267.28 o 
  -8  -3   7      333.07      410.70     82.27 o 
  -7  -3   7    17008.78    17344.86    998.51 o 
  -6  -3   7    23539.55    24601.93    514.74 o 
  -5  -3   7     6672.35     6453.49    136.05 o 
  -4  -3   7      369.28      439.46     45.80 o 
  -3  -3   7      177.99      188.88     24.65 o 
  -2  -3   7    25316.53    26952.74    554.34 o 
  -1  -3   7    11569.11    11547.33    230.97 o 
   0  -3   7       75.40       72.16     39.09 o 
   1  -3   7    17122.53    17463.08    268.32 o 
   2  -3   7     1270.58     1518.01     73.40 o 
   3  -3   7     2523.01     2314.40    107.22 o 
   4  -3   7    42299.55    39789.50    534.04 o 
   5  -3   7    71444.83    69961.02   1047.76 o 
   6  -3   7       99.02      101.56     50.36 o 
   7  -3   7       67.83       -2.61     99.95 o 
   8  -3   7     4215.74     4097.93    267.47 o 
   9  -3   7     6741.87     6495.15    566.21 o 
  10  -3   7      830.08      521.47    131.41 o 
  11  -3   7     1232.91     1684.38    383.53 o 
  12  -3   7      236.19      174.25     96.70 o 
 -11  -2   7     1517.94     1369.14    290.71 o 
 -10  -2   7      758.24      566.60     97.15 o 
  -9  -2   7       33.37       64.65     33.39 o 
  -8  -2   7     8100.09     7800.99    235.62 o 
  -7  -2   7        0.95       -7.64     40.58 o 
  -6  -2   7    26343.98    27602.47    661.60 o 
  -5  -2   7     6036.97     6205.12    138.14 o 
  -4  -2   7      985.21     1115.74     50.94 o 
  -3  -2   7     4520.33     4373.25     94.84 o 
  -2  -2   7    25911.88    28238.50    379.62 o 
  -1  -2   7    49447.73    51935.65    600.10 o 
   0  -2   7    16158.62    15646.22    283.44 o 
   1  -2   7       44.97      110.24     29.56 o 
   2  -2   7     5966.07     5217.49    124.02 o 
   3  -2   7    51766.75    50478.65    776.71 o 
   4  -2   7     6828.57     6014.15    170.91 o 
   5  -2   7    11647.61    10874.26    277.36 o 
   6  -2   7     7199.00     7235.88    217.86 o 
   7  -2   7     4362.59     4124.78    173.23 o 
   8  -2   7       18.18      409.51     94.59 o 
   9  -2   7    10118.99    10072.92    470.63 o 
  10  -2   7    10371.55    10892.05    455.33 o 
  11  -2   7      265.51      205.45    128.80 o 
  12  -2   7      311.39      142.29    103.49 o 
 -11  -1   7     4118.60     3959.81    397.18 o 
 -10  -1   7      440.08      390.54     96.98 o 
  -9  -1   7     2009.72     1782.40    110.48 o 
  -8  -1   7     7560.46     7572.00    238.50 o 
  -7  -1   7    20858.87    21928.60    437.10 o 
  -6  -1   7       43.14       93.35     35.71 o 
  -5  -1   7    13330.48    13442.17    251.63 o 
  -4  -1   7     5509.35     5568.72    115.31 o 
  -3  -1   7    13878.79    14058.71    354.79 o 
  -2  -1   7       49.17       80.67     27.50 o 
  -1  -1   7     2336.62     2664.49     60.99 o 
   0  -1   7      544.76      590.97     39.84 o 
   1  -1   7     7379.89     7198.87    138.30 o 
   2  -1   7      107.36      123.70     23.03 o 
   3  -1   7    30061.46    29433.15    455.73 o 
   4  -1   7    33358.06    32780.10    382.74 o 
   5  -1   7     9050.04     8407.98    208.52 o 
   6  -1   7       36.42       30.75     69.28 o 
   7  -1   7     1274.14     1261.88    115.80 o 
   8  -1   7    12161.21    11018.25    377.06 o 
   9  -1   7      259.90      355.29    117.31 o 
  10  -1   7     6082.63     6251.83    386.04 o 
  11  -1   7        1.12      194.65    120.62 o 
  12  -1   7     3322.39     3158.59    316.02 o 
  13  -1   7     1508.93     1782.30    231.30 o 
 -11   0   7     1322.62      983.21    238.23 o 
 -10   0   7      347.14      258.44     74.15 o 
  -9   0   7     3372.69     3325.65    149.64 o 
  -8   0   7      164.49      140.09     35.82 o 
  -7   0   7    14118.66    14812.41    326.33 o 
  -6   0   7     2941.60     2796.77    107.33 o 
  -5   0   7    13825.92    13632.01    260.04 o 
  -4   0   7    17901.48    18186.03    222.57 o 
  -3   0   7     2160.38     2153.16     66.15 o 
  -2   0   7     4290.25     4055.56     71.38 o 
  -1   0   7    15597.81    15274.17    274.51 o 
   0   0   7     1471.12     1342.97     87.19 o 
   1   0   7    19389.57    18485.32    293.01 o 
   2   0   7     5893.99     5320.77    126.92 o 
   3   0   7     1952.83     1747.17     78.74 o 
   4   0   7     8908.84     7985.48    198.17 o 
   5   0   7      926.21      896.72     72.59 o 
   6   0   7     1141.91     1191.90     93.28 o 
   7   0   7      701.49      692.23     73.21 o 
   8   0   7      675.65      748.42     84.33 o 
   9   0   7       70.94      192.26     58.03 o 
  10   0   7     4285.70     4197.33    335.25 o 
  11   0   7     2020.98     2139.00    230.76 o 
  12   0   7     3124.32     3500.21    334.45 o 
  13   0   7     3523.19     3750.69    372.38 o 
 -11   1   7     3979.23     4514.64    463.81 o 
 -10   1   7     1500.98      860.76    155.56 o 
  -9   1   7      102.37       80.82     60.96 o 
  -8   1   7      231.18      100.63     44.35 o 
  -7   1   7     6110.70     5946.31    221.62 o 
  -6   1   7    20357.22    21045.02    435.27 o 
  -5   1   7     1121.64      988.61     66.42 o 
  -4   1   7    15417.39    16499.96    248.86 o 
  -3   1   7     6431.06     7053.68     95.84 o 
  -2   1   7    11290.92    11538.07    364.36 o 
  -1   1   7      453.93      515.80     73.45 o 
   0   1   7    60278.83    60341.38    967.42 o 
   1   1   7       40.47       -0.77     52.51 o 
   2   1   7    11305.64    10733.35    188.75 o 
   3   1   7      677.48      920.21     75.65 o 
   4   1   7    19722.89    18979.01    302.63 o 
   5   1   7    18714.89    17486.82    339.58 o 
   6   1   7      200.55      205.95     48.78 o 
   7   1   7     1789.84     1522.29     95.12 o 
   8   1   7     4971.10     4565.80    182.19 o 
   9   1   7     3208.23     3224.82    190.69 o 
  10   1   7     1196.53     1309.63    140.61 o 
  11   1   7     2708.62     2996.83    239.56 o 
  12   1   7        1.59      -36.51    238.12 o 
  13   1   7     1399.42     1255.04    219.90 o 
 -11   2   7      114.63      379.51    142.79 o 
 -10   2   7      554.09      535.09    169.09 o 
  -9   2   7     1305.32     1205.05    180.21 o 
  -8   2   7     1173.44     1041.90    106.56 o 
  -7   2   7      196.30      179.08     46.50 o 
  -6   2   7     2068.36     2080.81    108.75 o 
  -5   2   7    13395.74    13716.33    590.12 o 
  -4   2   7     1136.07     1077.64     86.73 o 
  -3   2   7        0.29       23.92     12.41 o 
  -2   2   7    32551.17    33691.94    523.06 o 
  -1   2   7    25300.62    27280.45    535.91 o 
   0   2   7      123.63       90.66     42.51 o 
   1   2   7     5710.38     6084.79    130.11 o 
   2   2   7    11715.20    11728.33    212.50 o 
   3   2   7    25046.97    24251.43    349.80 o 
   4   2   7      730.23      649.72    107.15 o 
   5   2   7     3989.25     4297.58    121.87 o 
   6   2   7     2016.27     1970.74    147.76 o 
   7   2   7     5045.14     5071.51    169.53 o 
   8   2   7      456.51      364.99     48.94 o 
   9   2   7    24781.35    25903.65    643.11 o 
  10   2   7     4424.78     4388.15    269.13 o 
  11   2   7     1613.18     1912.74    191.97 o 
  12   2   7      577.49      620.45    232.51 o 
  13   2   7     1987.64     2012.40    254.30 o 
 -10   3   7     2863.03     3069.17    235.71 o 
  -9   3   7      344.37      207.82     52.30 o 
  -8   3   7    16280.89    15811.53    564.61 o 
  -7   3   7     8593.22     8602.21    316.20 o 
  -6   3   7      906.26      993.02    126.77 o 
  -5   3   7      543.22      412.55     73.74 o 
  -4   3   7     5055.49     5008.55    145.01 o 
  -3   3   7     2423.38     2394.41     64.52 o 
  -2   3   7      732.77      867.05     40.42 o 
  -1   3   7     4220.63     4586.38    157.66 o 
   0   3   7     2386.84     2392.14     64.97 o 
   1   3   7     3626.86     3565.90     82.77 o 
   2   3   7     1237.31     1332.32     69.32 o 
   3   3   7     7999.18     7686.32    181.58 o 
   4   3   7    20744.93    19476.74    484.85 o 
   5   3   7     2298.85     2073.38    131.21 o 
   6   3   7     4397.76     4106.29    140.24 o 
   7   3   7    21756.15    21622.93    449.73 o 
   8   3   7    16970.53    16761.40    379.70 o 
   9   3   7       74.14      170.37     43.57 o 
  10   3   7     5456.33     5413.00    220.89 o 
  11   3   7     1376.78     1190.76    166.83 o 
  12   3   7     5944.63     6337.77    431.98 o 
  13   3   7        6.40       44.55    102.05 o 
 -10   4   7     5912.81     6210.71    435.11 o 
  -9   4   7     5715.11     5509.94    620.40 o 
  -8   4   7      506.08      516.55     72.91 o 
  -7   4   7     7608.65     7644.98    268.29 o 
  -6   4   7      369.19      449.35     73.65 o 
  -5   4   7     5263.44     4924.12    190.28 o 
  -4   4   7     1865.45     1921.63     87.18 o 
  -3   4   7     6624.27     6784.25    192.74 o 
  -2   4   7       66.92      121.50     27.69 o 
  -1   4   7      134.72      142.26     26.81 o 
   0   4   7     8555.73     8738.82    212.64 o 
   1   4   7    56511.18    61618.15    674.59 o 
   2   4   7    27004.04    27550.74    302.90 o 
   3   4   7     2410.34     2452.85     91.06 o 
   4   4   7     3448.14     3281.15    117.15 o 
   5   4   7      211.54      198.94     69.28 o 
   6   4   7      656.00      603.18     72.31 o 
   7   4   7     2057.27     2216.80    138.24 o 
   8   4   7     8644.11     8852.18    239.85 o 
   9   4   7      810.91     1029.44    119.39 o 
  10   4   7       89.33       57.75    133.01 o 
  11   4   7       59.83       87.25     53.98 o 
  12   4   7     5352.97     5343.74    378.72 o 
  13   4   7     8659.61     9649.71    808.75 o 
  -9   5   7     1833.47     1925.29    232.38 o 
  -8   5   7      564.23      579.62     97.94 o 
  -7   5   7     3420.57     3347.39    228.46 o 
  -6   5   7       85.51      126.01     41.17 o 
  -5   5   7     5373.68     5396.17    212.31 o 
  -4   5   7     6997.89     7209.41    184.61 o 
  -3   5   7      670.31      652.10     54.69 o 
  -2   5   7      383.50      470.58     50.15 o 
  -1   5   7    11228.84    11614.88    220.09 o 
   0   5   7    13473.03    13409.25    297.05 o 
   1   5   7     1266.97     1278.88     77.20 o 
   2   5   7    12166.15    12296.83    246.33 o 
   3   5   7      131.30      156.27     45.31 o 
   4   5   7     6059.54     5933.02    211.26 o 
   5   5   7    13596.69    13783.87    283.76 o 
   6   5   7    19815.57    20947.88    345.96 o 
   7   5   7       36.28       74.31    100.08 o 
   8   5   7       88.62      161.81     43.41 o 
   9   5   7      627.95      467.06     89.60 o 
  10   5   7     2716.36     2531.86    149.82 o 
  11   5   7     3626.91     3484.58    210.94 o 
  12   5   7        7.25      258.03     97.62 o 
  13   5   7     1004.07      932.96    203.91 o 
  -9   6   7      156.52      358.69    100.34 o 
  -8   6   7     2161.22     2091.89    225.77 o 
  -7   6   7       28.88       90.58     75.36 o 
  -6   6   7     4590.79     4411.29    450.26 o 
  -5   6   7      302.60      242.83     49.94 o 
  -4   6   7      291.92      264.14     66.83 o 
  -3   6   7     3450.86     3328.29    126.76 o 
  -2   6   7    19135.68    19532.52    381.96 o 
  -1   6   7     6501.90     6563.12    193.56 o 
   0   6   7     3259.90     3336.15    105.70 o 
   1   6   7     2632.46     2562.67    133.37 o 
   2   6   7     1435.91     1338.88     65.46 o 
   3   6   7     1079.31     1110.71     89.71 o 
   4   6   7    12218.22    12881.62    264.64 o 
   5   6   7     3412.52     3411.68    123.99 o 
   6   6   7    22756.11    23982.31    533.14 o 
   7   6   7     3906.18     3951.04    211.55 o 
   8   6   7     6782.81     6696.86    243.06 o 
   9   6   7     4518.62     4710.22    230.34 o 
  10   6   7       62.57       42.05     60.76 o 
  11   6   7      545.36      741.21    146.51 o 
  12   6   7      203.80      166.28     62.55 o 
  13   6   7     2133.25     1610.44    243.80 o 
  -8   7   7     8819.26     9956.29   1265.88 o 
  -7   7   7      994.05      864.95    169.75 o 
  -6   7   7       87.82      161.88     59.47 o 
  -5   7   7     1595.54     1696.62    179.16 o 
  -4   7   7     5718.53     5709.88    224.72 o 
  -3   7   7     1409.58     1486.65     94.64 o 
  -2   7   7     9170.56     9254.61    213.09 o 
  -1   7   7     8707.26     8787.24    211.78 o 
   0   7   7     2689.42     2809.32    186.70 o 
   1   7   7     2642.89     2660.04    106.81 o 
   2   7   7      648.31      562.03    106.13 o 
   3   7   7    14332.35    14827.58    324.75 o 
   4   7   7        1.35       91.37     32.91 o 
   5   7   7       71.61      170.64     68.10 o 
   6   7   7    10675.42    10640.17    262.66 o 
   7   7   7    31616.63    33623.09    685.15 o 
   8   7   7     1550.28     1645.38    129.19 o 
   9   7   7     5910.14     6291.21    271.66 o 
  10   7   7      675.69      734.32    251.55 o 
  11   7   7     1126.24     1288.12    127.89 o 
  12   7   7      279.16       51.83     96.78 o 
  13   7   7     3123.32     3506.86    297.63 o 
  -7   8   7     2105.51     2009.41    243.42 o 
  -6   8   7     1134.69     1180.07    133.94 o 
  -5   8   7      211.37      160.09     46.14 o 
  -4   8   7    13635.17    13561.62    359.50 o 
  -3   8   7     9202.52     9897.90    450.60 o 
  -2   8   7      329.35      371.37     60.89 o 
  -1   8   7      626.02      607.98     76.14 o 
   0   8   7     7608.08     7785.14    195.16 o 
   1   8   7     6999.24     6996.83    187.95 o 
   2   8   7     3087.80     2816.05    112.93 o 
   3   8   7      693.40      807.18    101.24 o 
   4   8   7     1022.59     1029.47     89.10 o 
   5   8   7     4405.27     4098.84    206.06 o 
   6   8   7      243.83      201.81     69.80 o 
   7   8   7     9998.85    10008.07    310.69 o 
   8   8   7    16278.96    16726.72    505.72 o 
   9   8   7      163.22      161.69     75.51 o 
  10   8   7      948.93     1006.75    204.69 o 
  11   8   7     4888.68     4796.54    292.71 o 
  12   8   7     8797.12     8751.01    561.97 o 
  13   8   7       79.95       91.77    136.47 o 
  -7   9   7     1508.57     1424.62    215.52 o 
  -6   9   7      384.77      337.46     79.23 o 
  -5   9   7     6472.24     6959.22    446.10 o 
  -4   9   7        1.94        2.39     56.64 o 
  -3   9   7     8308.68     8529.21    365.75 o 
  -2   9   7     1203.96     1234.24     95.78 o 
  -1   9   7     5690.08     5924.46    254.44 o 
   0   9   7     1512.96     1363.30    108.14 o 
   1   9   7    11491.69    11778.92    294.98 o 
   2   9   7       97.01      117.15     49.67 o 
   3   9   7     7491.13     7139.35    234.27 o 
   4   9   7      167.31      271.90     51.38 o 
   5   9   7     2065.87     2060.54    141.70 o 
   6   9   7     8955.20     8728.42    359.69 o 
   7   9   7     2850.57     2534.74    138.05 o 
   8   9   7     1461.07     1292.50    127.36 o 
   9   9   7       52.53       97.21     66.08 o 
  10   9   7     4709.20     5095.23    347.18 o 
  11   9   7      431.43      340.24    122.89 o 
  12   9   7     4346.06     4734.05    324.03 o 
  13   9   7     1270.10      969.46    232.76 o 
  -6  10   7     1800.17     1669.12    247.95 o 
  -5  10   7      548.07      300.18    151.83 o 
  -4  10   7     4299.75     4019.50    261.80 o 
  -3  10   7     3461.13     3552.98    208.86 o 
  -2  10   7    15425.34    15894.59    414.30 o 
  -1  10   7      945.90      984.10    111.57 o 
   0  10   7     7083.99     7196.61    277.56 o 
   1  10   7      275.40      298.53    103.85 o 
   2  10   7     1251.08     1379.03    121.88 o 
   3  10   7     9036.44     9031.00    371.10 o 
   4  10   7    15051.20    15584.32    474.81 o 
   5  10   7      292.42      221.77     56.58 o 
   6  10   7     5257.44     5000.47    166.17 o 
   7  10   7     1038.53      835.98    134.71 o 
   8  10   7     2420.28     2361.52    180.07 o 
   9  10   7     2059.54     1477.34    281.02 o 
  10  10   7     2495.59     2487.43    223.26 o 
  11  10   7      886.18      867.30    146.92 o 
  12  10   7     1794.08     1691.58    231.40 o 
  -5  11   7       29.23       16.46     97.14 o 
  -4  11   7     1693.77     1900.84    378.71 o 
  -3  11   7       21.78       42.59    138.95 o 
  -2  11   7    13043.61    13291.21    584.24 o 
  -1  11   7    11039.58    11511.26    411.24 o 
   0  11   7     1643.46     1761.26    166.50 o 
   1  11   7      158.70      227.22     59.75 o 
   2  11   7     8005.48     7526.40    399.21 o 
   3  11   7     5907.42     5969.42    279.84 o 
   4  11   7     2733.27     2627.89    215.71 o 
   5  11   7     5139.76     5083.32    246.41 o 
   6  11   7     1482.74     1308.34    154.12 o 
   7  11   7     5357.20     5323.01    423.67 o 
   8  11   7      647.47      252.68    106.37 o 
   9  11   7     6098.40     6002.45    459.83 o 
  10  11   7      412.05      333.77    138.83 o 
  11  11   7      581.89      525.83    151.20 o 
  12  11   7     2047.27     2339.80    336.75 o 
  -3  12   7     2655.24     2557.22    285.19 o 
  -2  12   7       34.04       79.80     70.50 o 
  -1  12   7      443.50      279.06     59.61 o 
   0  12   7      175.75      171.85     92.25 o 
   1  12   7     3142.79     3228.02    206.89 o 
   2  12   7      289.40      191.37    123.25 o 
   3  12   7     6369.69     5923.33    399.36 o 
   4  12   7     1049.21      971.12    135.04 o 
   5  12   7     1314.77     1454.96    160.38 o 
   6  12   7      207.86      263.29     80.13 o 
   7  12   7     7497.88     7625.77    394.88 o 
   8  12   7     3167.59     2926.33    325.74 o 
   9  12   7      641.39      717.77    170.17 o 
  10  12   7        4.39      -19.27    158.15 o 
  11  12   7     3306.79     3260.55    309.58 o 
  -2  13   7       28.45       47.86    112.34 o 
  -1  13   7       35.47      171.15    100.87 o 
   0  13   7     1087.31      896.18    167.58 o 
   1  13   7     2352.02     2235.00    479.71 o 
   2  13   7     2881.62     2294.65    393.86 o 
   3  13   7      412.48      428.38    193.37 o 
   4  13   7      452.15      448.38    135.42 o 
   5  13   7     4219.88     4107.22    345.21 o 
   6  13   7     4312.95     4468.66    306.69 o 
   7  13   7      226.47      145.01     77.92 o 
   8  13   7      155.17      137.58     95.00 o 
   9  13   7      152.16      106.39     81.89 o 
  10  13   7     1567.13     1236.30    221.86 o 
   0  14   7     1161.31     1199.62    165.90 o 
   1  14   7      468.70      502.05    117.29 o 
   2  14   7      474.02      452.56    127.24 o 
   3  14   7      942.18      601.44    185.34 o 
   4  14   7     3078.06     3616.77    266.17 o 
   5  14   7       11.44      -13.14    109.53 o 
   6  14   7     2803.92     2648.93    408.21 o 
   7  14   7      226.45       71.53    101.48 o 
   8  14   7      143.78      127.12    121.72 o 
   9  14   7     1018.24     1236.65    339.53 o 
   3  15   7        0.63       -2.21    194.37 o 
   4  15   7     3838.07     3755.36    346.93 o 
   5  15   7      562.25      421.99    114.19 o 
   6  15   7      665.28      457.86     93.64 o 
  -4 -14   8     1226.09     1090.88    252.98 o 
  -3 -14   8     1527.85     1635.89    247.51 o 
  -2 -14   8     1043.34     1520.01    232.07 o 
  -1 -14   8     1603.38     1785.77    241.14 o 
  -6 -13   8        0.21      234.71    146.71 o 
  -5 -13   8      510.58      403.41     66.41 o 
  -4 -13   8       63.01      239.03    105.15 o 
  -3 -13   8     2785.83     2656.29    275.75 o 
  -2 -13   8      783.94      620.55    232.30 o 
  -1 -13   8     1602.75     1428.41    226.98 o 
   0 -13   8       34.56      166.58    132.63 o 
   1 -13   8     6269.20     6418.83    437.86 o 
   2 -13   8     3331.30     3034.13    425.87 o 
  -8 -12   8      510.10      161.56    108.78 o 
  -7 -12   8      729.19      363.76     89.51 o 
  -6 -12   8       68.82       95.55    110.63 o 
  -5 -12   8     4538.36     4830.63    393.50 o 
  -4 -12   8     2409.71     2544.28    230.77 o 
  -3 -12   8       51.25      161.33     76.16 o 
  -2 -12   8       84.07      257.07     71.91 o 
  -1 -12   8     1185.85     1366.70    324.72 o 
   0 -12   8     5686.36     6270.53    411.30 o 
   1 -12   8       94.34     -128.85    128.85 o 
   2 -12   8     6271.57     6831.47    493.77 o 
   3 -12   8      866.89      911.16    214.62 o 
   4 -12   8      965.78     1057.53    218.32 o 
  -9 -11   8     1520.49     1113.96    268.43 o 
  -8 -11   8     2361.41     2266.05    428.28 o 
  -7 -11   8     2151.01     1886.53    275.05 o 
  -6 -11   8     2140.50     2051.42    217.12 o 
  -5 -11   8     1296.86     1314.84    135.91 o 
  -4 -11   8     2317.77     2249.24    198.47 o 
  -3 -11   8      228.45      144.25     50.35 o 
  -2 -11   8      680.96      616.96    129.87 o 
  -1 -11   8      633.70      682.70    135.35 o 
   0 -11   8     1550.58     1652.11    179.76 o 
   1 -11   8     2477.11     2861.25    416.79 o 
   2 -11   8      498.17      520.03    236.32 o 
   3 -11   8     1600.67     1361.00    207.48 o 
   4 -11   8     1193.03     1447.46    233.54 o 
   5 -11   8     1238.26     1115.49    236.25 o 
   6 -11   8      449.39      377.48    111.06 o 
  -9 -10   8       96.03      340.38    103.86 o 
  -8 -10   8     7945.74     8365.77    738.66 o 
  -7 -10   8      981.59     1319.47    260.90 o 
  -6 -10   8     2828.48     2733.67    208.38 o 
  -5 -10   8      483.90      431.95     95.95 o 
  -4 -10   8     7539.56     8127.27    271.34 o 
  -3 -10   8      329.03      346.05     71.28 o 
  -2 -10   8     3348.78     3429.67    218.46 o 
  -1 -10   8     1288.57     1347.73    129.19 o 
   0 -10   8     1415.68     1592.95    204.43 o 
   1 -10   8      969.99      951.25    144.55 o 
   2 -10   8      126.69      222.31    192.52 o 
   3 -10   8     1145.28     1436.96    188.17 o 
   4 -10   8       22.15      -70.33    253.28 o 
   5 -10   8     1925.21     1720.76    205.94 o 
   6 -10   8      163.34      218.25    128.50 o 
   7 -10   8     2994.25     3647.66    385.19 o 
  -9  -9   8     3459.66     3481.06    360.55 o 
  -8  -9   8      574.11      285.19    115.80 o 
  -7  -9   8     4059.57     4218.81    418.95 o 
  -6  -9   8      176.70      105.20     33.32 o 
  -5  -9   8      666.26      609.80     99.46 o 
  -4  -9   8     8268.47     8476.23    303.07 o 
  -3  -9   8    16074.23    17012.12    495.58 o 
  -2  -9   8     1945.33     1962.07    133.87 o 
  -1  -9   8     1617.15     1800.11    208.41 o 
   0  -9   8      683.25      756.21     91.68 o 
   1  -9   8    16403.74    17372.26    540.31 o 
   2  -9   8     3405.63     3461.44    224.64 o 
   3  -9   8      254.05      303.15    187.55 o 
   4  -9   8     1202.69     1406.18    179.58 o 
   5  -9   8     1214.32     1181.63    199.42 o 
   6  -9   8      171.35      197.78    104.21 o 
   7  -9   8     2995.15     3272.91    284.56 o 
   8  -9   8     3784.36     4128.63    365.71 o 
 -10  -8   8     4970.37     5063.44    383.33 o 
  -9  -8   8     6842.08     6883.24    637.91 o 
  -8  -8   8     2206.78     2249.99    318.70 o 
  -7  -8   8      610.75      599.98    184.04 o 
  -6  -8   8     1993.28     2151.75    252.47 o 
  -5  -8   8     3226.01     3421.70    135.58 o 
  -4  -8   8     4880.84     4676.30    147.99 o 
  -3  -8   8     2727.43     2736.07    150.63 o 
  -2  -8   8     3427.69     3525.82    162.24 o 
  -1  -8   8     8774.40     9044.23    388.88 o 
   0  -8   8     3885.23     3838.45    187.16 o 
   1  -8   8     5714.31     5143.25    237.08 o 
   2  -8   8    11449.25    11540.16    435.37 o 
   3  -8   8      903.18      692.26    210.13 o 
   4  -8   8      152.41      150.13     93.52 o 
   5  -8   8     9031.78     9769.09    420.53 o 
   6  -8   8     7783.77     8572.50    444.00 o 
   7  -8   8      267.13       72.61    180.37 o 
   8  -8   8      284.59      216.13    121.97 o 
   9  -8   8       65.87       85.68    125.71 o 
 -11  -7   8     3906.91     4323.27    486.28 o 
 -10  -7   8      168.22      139.68    122.62 o 
  -9  -7   8      918.47     1134.43    267.73 o 
  -8  -7   8       24.50      110.98    101.55 o 
  -7  -7   8      203.37      290.34     72.82 o 
  -6  -7   8      131.54       38.48     91.32 o 
  -5  -7   8     3112.05     3024.52    107.56 o 
  -4  -7   8     5891.44     6342.48    234.20 o 
  -3  -7   8      153.77      124.09     39.15 o 
  -2  -7   8     1166.38     1250.38     67.30 o 
  -1  -7   8     4616.11     4633.32    162.18 o 
   0  -7   8    19037.64    19134.00    401.07 o 
   1  -7   8     1392.87     1465.07     92.00 o 
   2  -7   8       61.11      104.73     58.67 o 
   3  -7   8      813.74      827.14    148.08 o 
   4  -7   8     2135.05     2546.00    595.61 o 
   5  -7   8     1606.22     1770.69    187.42 o 
   6  -7   8     5211.86     5359.63    347.81 o 
   7  -7   8     4624.28     4717.24    498.93 o 
   8  -7   8      102.60      -32.05    173.25 o 
   9  -7   8       56.01      314.71    107.07 o 
  10  -7   8     2486.32     2914.11    336.78 o 
 -11  -6   8     1369.44     1062.58    352.52 o 
 -10  -6   8     1661.31     1694.87    193.97 o 
  -9  -6   8     1333.47     1431.06    283.48 o 
  -8  -6   8       59.55      129.77     47.57 o 
  -7  -6   8     4310.62     4365.87    214.22 o 
  -6  -6   8     1139.37     1044.08    125.83 o 
  -5  -6   8      191.64      236.00     32.12 o 
  -4  -6   8     1495.43     1601.75     74.23 o 
  -3  -6   8     1119.83     1121.94     82.60 o 
  -2  -6   8    10667.90    11812.02    361.15 o 
  -1  -6   8     1135.04     1315.68     83.03 o 
   0  -6   8      394.55      573.32     71.10 o 
   1  -6   8       33.21       71.32     28.54 o 
   2  -6   8     2142.94     2156.44    143.84 o 
   3  -6   8      195.93      168.32     35.59 o 
   4  -6   8     6715.46     6457.03    244.53 o 
   5  -6   8     5106.06     5372.13    340.44 o 
   6  -6   8     1961.13     2078.62    194.89 o 
   7  -6   8      793.17      995.29    194.02 o 
   8  -6   8       12.92      238.35    163.47 o 
   9  -6   8     4419.36     4894.02    738.11 o 
  10  -6   8       87.71      328.68    148.99 o 
 -11  -5   8       30.93      -59.21    135.57 o 
 -10  -5   8     2159.65     2304.28    316.80 o 
  -9  -5   8       40.47      143.40     58.80 o 
  -8  -5   8     2292.35     2209.65    205.68 o 
  -7  -5   8       78.75      209.65     69.27 o 
  -6  -5   8     4969.86     5295.60    293.21 o 
  -5  -5   8      272.66      289.03     33.76 o 
  -4  -5   8    22668.08    25128.29    457.56 o 
  -3  -5   8     8082.02     8547.53    191.85 o 
  -2  -5   8     6779.02     6715.83    191.09 o 
  -1  -5   8     3618.58     3592.92    115.04 o 
   0  -5   8     3247.79     3267.75    131.93 o 
   1  -5   8      116.98      125.04     41.73 o 
   2  -5   8     2846.25     2630.59    150.13 o 
   3  -5   8     4734.17     4200.55    172.34 o 
   4  -5   8      681.34      632.48     62.49 o 
   5  -5   8     6162.58     5823.66    250.34 o 
   6  -5   8       42.47      171.02    144.55 o 
   7  -5   8     2013.94     2118.72    208.55 o 
   8  -5   8      688.64     1007.78    326.48 o 
   9  -5   8       25.90      113.21    112.59 o 
  10  -5   8      420.61      339.54    110.26 o 
  11  -5   8      479.15      384.54    173.75 o 
 -11  -4   8       13.63      100.65     90.91 o 
 -10  -4   8     4563.74     4543.94    529.43 o 
  -9  -4   8     3676.27     3628.18    259.10 o 
  -8  -4   8      226.61      214.29     70.04 o 
  -7  -4   8      178.06      159.90     78.12 o 
  -6  -4   8     5351.01     6070.34    369.96 o 
  -5  -4   8    13107.74    13633.05    263.28 o 
  -4  -4   8     1259.21     1318.19     84.40 o 
  -3  -4   8     7304.68     7662.44    154.53 o 
  -2  -4   8      409.11      489.18     59.46 o 
  -1  -4   8     9633.66     9749.88    204.04 o 
   0  -4   8     1435.33     1562.38     74.62 o 
   1  -4   8    19356.41    18976.72    365.05 o 
   2  -4   8       38.75       59.44     45.44 o 
   3  -4   8    14011.67    14286.33    372.74 o 
   4  -4   8      672.02      528.98     60.19 o 
   5  -4   8    19857.30    19273.91    468.03 o 
   6  -4   8     4341.90     3987.10    187.73 o 
   7  -4   8     1996.04     1740.76    241.89 o 
   8  -4   8       47.64      225.28     96.90 o 
   9  -4   8     1779.58     2176.45    248.67 o 
  10  -4   8       37.47       75.44    137.50 o 
  11  -4   8       63.49      136.69     98.51 o 
 -11  -3   8     2229.68     2150.05    314.29 o 
 -10  -3   8       87.71       98.74    109.38 o 
  -9  -3   8      734.90      406.03    123.64 o 
  -8  -3   8      957.64      915.78    122.82 o 
  -7  -3   8     7292.32     7067.89    356.97 o 
  -6  -3   8      626.71      601.67     39.22 o 
  -5  -3   8    15697.05    15837.72    428.81 o 
  -4  -3   8     4077.04     4111.61    110.41 o 
  -3  -3   8       77.48       79.34     15.81 o 
  -2  -3   8     2483.27     2355.88     93.23 o 
  -1  -3   8    28705.46    29611.38    382.27 o 
   0  -3   8    20806.18    20940.98    441.87 o 
   1  -3   8     2510.13     2439.39     87.83 o 
   2  -3   8     7348.51     7001.41    138.29 o 
   3  -3   8    18980.50    17693.60    240.82 o 
   4  -3   8    47602.78    46211.29    679.98 o 
   5  -3   8      830.16      903.21    100.73 o 
   6  -3   8    14969.75    14650.26    399.82 o 
   7  -3   8     1573.55     1486.80    121.76 o 
   8  -3   8     1204.08     1210.27    168.86 o 
   9  -3   8     5086.96     4985.16    392.71 o 
  10  -3   8    10519.69    10979.10    540.33 o 
  11  -3   8      962.26      697.74    176.04 o 
  12  -3   8       65.41      148.40    322.87 o 
 -11  -2   8     3038.36     2556.05    368.88 o 
 -10  -2   8     1075.80      684.17    157.89 o 
  -9  -2   8      349.50      326.27     58.84 o 
  -8  -2   8     1887.56     1757.17    107.88 o 
  -7  -2   8    34096.43    35836.87    802.81 o 
  -6  -2   8    11511.87    11747.13    299.98 o 
  -5  -2   8     2171.12     2216.32     69.09 o 
  -4  -2   8      228.93      201.53     50.03 o 
  -3  -2   8     1962.76     1866.74     78.18 o 
  -2  -2   8     1179.78     1212.85     61.93 o 
  -1  -2   8     1585.34     1742.70     75.11 o 
   0  -2   8     9933.80    10490.39    266.21 o 
   1  -2   8      230.33      322.93     42.02 o 
   2  -2   8     6285.60     6758.40    150.15 o 
   3  -2   8        1.38      -46.05     46.05 o 
   4  -2   8    52210.57    51424.52    469.93 o 
   5  -2   8    49480.50    49071.66    673.95 o 
   6  -2   8      920.60      748.82     89.92 o 
   7  -2   8     2102.04     1610.50    166.62 o 
   8  -2   8    10822.32    10660.31    520.21 o 
   9  -2   8     5266.66     5590.27    568.57 o 
  10  -2   8      775.21      788.01    192.23 o 
  11  -2   8     2910.75     3113.76    384.83 o 
  12  -2   8      971.59     1073.45    204.17 o 
 -11  -1   8      661.82      351.32    117.31 o 
 -10  -1   8      933.31      889.39    185.74 o 
  -9  -1   8     4016.60     3635.91    169.57 o 
  -8  -1   8     2938.24     2929.26    153.68 o 
  -7  -1   8     4175.92     4017.32    136.60 o 
  -6  -1   8    14538.40    15123.88    326.87 o 
  -5  -1   8      672.64      608.92     52.41 o 
  -4  -1   8     9114.77     9005.88    242.56 o 
  -3  -1   8     1112.06     1020.84     49.18 o 
  -2  -1   8    20302.68    22497.13    356.52 o 
  -1  -1   8      740.48      839.45     53.42 o 
   0  -1   8       70.82       48.06     21.06 o 
   1  -1   8     5120.35     5321.83    118.12 o 
   2  -1   8    25700.29    24696.21    350.01 o 
   3  -1   8    20074.04    19199.84    437.65 o 
   4  -1   8     2228.54     2197.68    106.06 o 
   5  -1   8     8912.93     8863.83    227.25 o 
   6  -1   8     4442.21     4163.95    188.64 o 
   7  -1   8     1823.29     1828.83    116.18 o 
   8  -1   8      352.33      199.68     62.25 o 
   9  -1   8    12047.29    12757.70   1154.05 o 
  10  -1   8     1192.93     1299.45    187.07 o 
  11  -1   8     1544.30     1485.94    319.93 o 
  12  -1   8       71.68      162.91     95.16 o 
  13  -1   8     6946.52     7268.64    612.77 o 
 -11   0   8      236.66      238.02    107.17 o 
 -10   0   8     6055.82     5230.55    407.34 o 
  -9   0   8     1362.75     1238.94    121.74 o 
  -8   0   8     4020.93     3949.68    170.62 o 
  -7   0   8      112.56       45.27     64.29 o 
  -6   0   8     8520.12     8566.98    246.76 o 
  -5   0   8    11640.79    11657.17    246.81 o 
  -4   0   8     5361.97     5377.39    135.62 o 
  -3   0   8    18113.12    18836.62    196.83 o 
  -2   0   8     7959.01     7760.47    247.70 o 
  -1   0   8     7100.99     7213.58    100.18 o 
   0   0   8    31099.23    30811.35    328.19 o 
   1   0   8    23719.89    24180.54    337.05 o 
   2   0   8     3607.51     3321.91    104.10 o 
   3   0   8     9267.89     9494.09    211.57 o 
   4   0   8      420.64      345.75     56.82 o 
   5   0   8     5312.14     4971.76    208.97 o 
   6   0   8      116.72       79.95     62.40 o 
   7   0   8     6064.34     5899.96    195.85 o 
   8   0   8     6440.23     5813.23    257.29 o 
   9   0   8     1592.87     1695.50    164.39 o 
  10   0   8     3872.94     3859.65    389.95 o 
  11   0   8     2833.22     3072.36    313.21 o 
  12   0   8     2997.32     3004.00    464.11 o 
  13   0   8       37.19       -1.44    134.62 o 
 -10   1   8     3298.75     3292.19    221.39 o 
  -9   1   8     1846.36     1686.99     98.62 o 
  -8   1   8      135.59       98.35     39.22 o 
  -7   1   8     2711.18     2537.63    109.81 o 
  -6   1   8      983.14     1149.58     86.86 o 
  -5   1   8    24471.50    25930.89    476.98 o 
  -4   1   8    11849.76    11597.12    225.39 o 
  -3   1   8      372.13      534.84     36.42 o 
  -2   1   8     1839.70     1872.82     59.29 o 
  -1   1   8    42392.06    43020.93   1018.78 o 
   0   1   8     4538.07     4245.94    203.06 o 
   1   1   8    36566.20    36531.41    492.67 o 
   2   1   8     7102.85     7248.38    154.58 o 
   3   1   8     4982.25     4658.99    114.08 o 
   4   1   8      205.72      135.18     51.42 o 
   5   1   8     3591.49     3331.80    120.91 o 
   6   1   8     8484.85     7819.24    200.13 o 
   7   1   8     1009.50     1006.46     96.68 o 
   8   1   8     1050.70     1148.27     94.25 o 
   9   1   8     8745.40     8342.89    369.12 o 
  10   1   8    14641.25    15612.64    665.36 o 
  11   1   8      656.67      988.07    160.84 o 
  12   1   8      369.25      138.65    171.69 o 
  13   1   8       54.13      196.32     91.27 o 
 -10   2   8      796.19      822.73    277.71 o 
  -9   2   8     1579.64     1646.08    140.39 o 
  -8   2   8     6987.95     6911.97    427.42 o 
  -7   2   8     6632.02     6171.88    228.08 o 
  -6   2   8     4739.18     4478.75    161.61 o 
  -5   2   8      179.98      161.92     44.63 o 
  -4   2   8     2137.07     2101.07     87.01 o 
  -3   2   8      263.49      268.95     30.07 o 
  -2   2   8     1604.22     1608.63    123.01 o 
  -1   2   8    15924.39    17354.63    444.17 o 
   0   2   8    48420.52    51803.11    724.84 o 
   1   2   8      763.44      740.03     45.61 o 
   2   2   8     7484.95     7437.94    162.58 o 
   3   2   8     9855.33     9994.49    299.59 o 
   4   2   8    27124.87    27702.94    651.72 o 
   5   2   8     6051.78     5807.85    167.04 o 
   6   2   8      197.85      244.64     48.41 o 
   7   2   8     1625.50     1500.92    129.60 o 
   8   2   8    14385.16    14035.92    351.75 o 
   9   2   8      121.51       41.75     54.53 o 
  10   2   8    13059.38    13388.00    485.28 o 
  11   2   8     4710.93     4498.55    677.20 o 
  12   2   8      167.54      213.97    142.69 o 
  13   2   8      187.50      193.00    127.64 o 
 -10   3   8       34.19      110.12     91.57 o 
  -9   3   8     6123.19     5817.38    557.49 o 
  -8   3   8     1099.36     1058.49    122.31 o 
  -7   3   8     7519.40     7412.88    277.63 o 
  -6   3   8     1175.42     1349.16    108.87 o 
  -5   3   8       35.13       83.26     28.84 o 
  -4   3   8        9.30       95.88     30.24 o 
  -3   3   8      783.61      955.32     54.60 o 
  -2   3   8    13135.15    13607.97    527.32 o 
  -1   3   8      338.31      293.22     65.62 o 
   0   3   8     4441.46     4246.42    159.68 o 
   1   3   8     1890.09     2010.13     72.48 o 
   2   3   8     8540.44     7845.40    169.91 o 
   3   3   8    20310.02    19565.14    362.08 o 
   4   3   8      662.01      730.63     72.44 o 
   5   3   8     5769.29     5931.31    180.46 o 
   6   3   8     2680.59     2721.21    121.87 o 
   7   3   8      915.58      981.31     90.18 o 
   8   3   8     5311.90     5381.20    223.89 o 
   9   3   8    15682.54    16312.04    599.33 o 
  10   3   8      736.84      924.86     97.90 o 
  11   3   8     1783.36     1666.36    211.83 o 
  12   3   8     1021.79      949.01    166.42 o 
  13   3   8     5433.60     5640.38    378.02 o 
  -9   4   8      670.09      569.76    224.63 o 
  -8   4   8     2971.42     2836.59    302.91 o 
  -7   4   8      173.85      254.14     53.72 o 
  -6   4   8     4284.74     4132.73    132.99 o 
  -5   4   8     2254.49     1899.20    103.77 o 
  -4   4   8    13854.99    14045.67    305.86 o 
  -3   4   8      164.37       98.60     34.88 o 
  -2   4   8     4966.52     5072.28    178.20 o 
  -1   4   8       20.70      145.91     45.56 o 
   0   4   8     5597.88     5703.26    189.19 o 
   1   4   8     4419.60     4425.95     98.92 o 
   2   4   8     1777.83     1820.32     72.81 o 
   3   4   8     5808.73     5624.65    119.27 o 
   4   4   8      290.16      307.13     47.60 o 
   5   4   8      286.69      342.90     56.49 o 
   6   4   8     6734.32     6869.01    187.85 o 
   7   4   8    20280.29    20641.21    417.43 o 
   8   4   8     2037.06     1913.17    119.14 o 
   9   4   8      253.21      205.85    155.02 o 
  10   4   8      168.12      104.19     72.56 o 
  11   4   8     1845.44     1834.52    155.80 o 
  12   4   8     2307.38     2637.13    326.53 o 
  13   4   8     1039.30      379.51    107.47 o 
  -9   5   8     4155.32     3881.24    489.29 o 
  -8   5   8     1088.97      993.78    188.94 o 
  -7   5   8      539.92      581.54    123.91 o 
  -6   5   8     4203.87     3801.27    178.43 o 
  -5   5   8     3155.02     2843.21    186.44 o 
  -4   5   8     5597.16     6131.46    222.92 o 
  -3   5   8     5389.85     5284.50    154.64 o 
  -2   5   8    13744.39    14141.03    269.18 o 
  -1   5   8     9684.42     9584.62    251.95 o 
   0   5   8      249.76      271.19     43.99 o 
   1   5   8    14846.30    16071.35    184.55 o 
   2   5   8     7898.36     8157.19    190.54 o 
   3   5   8     1268.51     1364.90     79.82 o 
   4   5   8     9402.33     9275.36    218.26 o 
   5   5   8    24002.03    25450.68    405.86 o 
   6   5   8      165.30      174.72     47.15 o 
   7   5   8     3350.61     3375.99    146.98 o 
   8   5   8      783.59      758.88    151.92 o 
   9   5   8      726.58      537.92    113.26 o 
  10   5   8      551.94      550.09    153.07 o 
  11   5   8      261.40      206.12     65.09 o 
  12   5   8      795.65      421.22    132.46 o 
  13   5   8      716.92      805.76    315.39 o 
  -8   6   8      715.83      683.27    306.26 o 
  -7   6   8     6280.49     6300.55    395.51 o 
  -6   6   8      678.64      598.47    112.94 o 
  -5   6   8      849.63      803.06    108.85 o 
  -4   6   8     3366.49     3010.22    140.39 o 
  -3   6   8     2404.75     2782.12    129.52 o 
  -2   6   8      312.70      390.29     44.62 o 
  -1   6   8    21946.33    22746.54    429.24 o 
   0   6   8    19538.54    19688.35    356.88 o 
   1   6   8       53.27       59.67     46.22 o 
   2   6   8      751.72      747.95     69.56 o 
   3   6   8    13076.22    13967.20    286.38 o 
   4   6   8     9811.16     9735.35    262.12 o 
   5   6   8     5931.20     5747.10    166.54 o 
   6   6   8     4724.76     4984.49    179.28 o 
   7   6   8    18236.57    19173.55    433.39 o 
   8   6   8     2769.76     2984.44    155.92 o 
   9   6   8     1264.92     1135.58    133.43 o 
  10   6   8     1978.66     2073.68    167.88 o 
  11   6   8      477.34      689.96    131.52 o 
  12   6   8       32.50      172.53     73.77 o 
  13   6   8      513.75      490.44    204.41 o 
  -7   7   8     4481.12     4674.50    929.37 o 
  -6   7   8     1680.69     1567.99    125.09 o 
  -5   7   8       42.02       97.75     41.44 o 
  -4   7   8     2455.87     2678.97    165.35 o 
  -3   7   8    12241.45    12910.87    384.14 o 
  -2   7   8     9055.35     9420.14    341.49 o 
  -1   7   8     1282.43     1230.42     70.15 o 
   0   7   8     1597.22     1549.01     72.76 o 
   1   7   8      977.34     1095.38     68.16 o 
   2   7   8     7231.62     7291.44    189.22 o 
   3   7   8      977.08     1090.73     87.91 o 
   4   7   8    13429.23    13695.98    289.11 o 
   5   7   8     2130.04     2030.18    103.54 o 
   6   7   8     1351.45     1256.91     86.28 o 
   7   7   8        7.94       75.76     54.36 o 
   8   7   8    31541.46    32423.79    770.20 o 
   9   7   8     6708.27     7175.78    390.49 o 
  10   7   8      422.40      545.85     96.63 o 
  11   7   8      802.07      559.62    116.94 o 
  12   7   8     6111.16     6585.96    572.33 o 
  13   7   8     2861.81     2923.08    307.58 o 
  -7   8   8      660.48      446.55    171.90 o 
  -6   8   8       33.40      -65.80     96.33 o 
  -5   8   8     4790.27     4587.04    257.71 o 
  -4   8   8     3559.00     3550.04    184.77 o 
  -3   8   8     2121.01     2310.48    143.16 o 
  -2   8   8    12945.30    12803.42    381.08 o 
  -1   8   8     2323.86     2281.77    133.83 o 
   0   8   8     2507.34     2418.33    123.19 o 
   1   8   8     7180.74     7177.95    186.25 o 
   2   8   8    12650.75    12547.15    290.37 o 
   3   8   8    11401.42    11723.77    289.43 o 
   4   8   8      310.65      272.60     64.89 o 
   5   8   8      678.91      656.97     88.77 o 
   6   8   8    10676.88    10906.10    326.37 o 
   7   8   8     7003.41     7360.71    278.42 o 
   8   8   8      833.76      684.88     91.18 o 
   9   8   8     2718.72     2795.20    281.30 o 
  10   8   8        9.09       65.77     41.84 o 
  11   8   8     2114.28     1729.83    147.44 o 
  12   8   8     6015.38     6101.38    456.12 o 
  13   8   8     9156.88     9574.58    613.26 o 
  -6   9   8     2299.06     2235.44    340.58 o 
  -5   9   8      815.15      755.64    212.61 o 
  -4   9   8    10549.14    11384.65    401.61 o 
  -3   9   8     1850.95     2158.29    152.98 o 
  -2   9   8     6167.52     6228.24    267.31 o 
  -1   9   8     2662.30     2703.33    126.84 o 
   0   9   8     7323.28     7750.75    310.01 o 
   1   9   8      233.44      282.52     57.34 o 
   2   9   8     4952.94     4938.14    265.77 o 
   3   9   8      188.21      149.09     53.84 o 
   4   9   8     4603.00     4506.23    178.66 o 
   5   9   8     2012.10     1794.64    116.50 o 
   6   9   8        8.55       33.30     46.82 o 
   7   9   8     8532.62     7977.73    281.23 o 
   8   9   8     5643.23     5335.01    273.92 o 
   9   9   8      103.65      100.89     78.70 o 
  10   9   8      402.72      230.11    164.52 o 
  11   9   8     5972.90     6466.33    432.05 o 
  12   9   8      979.78     1143.39    447.65 o 
  13   9   8     2594.89     2340.26    258.18 o 
  -5  10   8     1784.52     1419.72    323.62 o 
  -4  10   8      950.21      879.59    173.06 o 
  -3  10   8     4964.04     5278.94    317.07 o 
  -2  10   8     1324.98     1343.17    127.96 o 
  -1  10   8    11234.79    11875.07    325.06 o 
   0  10   8        1.76       19.38     78.19 o 
   1  10   8     7016.04     7133.83    354.82 o 
   2  10   8     3686.09     3645.84    156.93 o 
   3  10   8    14543.05    14750.68    448.44 o 
   4  10   8      712.79      798.97    112.53 o 
   5  10   8     5873.45     6173.29    258.88 o 
   6  10   8     1514.64     1544.75    134.57 o 
   7  10   8      881.16     1066.51    219.26 o 
   8  10   8     2005.44     1993.63    229.63 o 
   9  10   8     1056.67      806.97    395.82 o 
  10  10   8     2925.26     3213.37    360.40 o 
  11  10   8      620.08      366.26    112.90 o 
  12  10   8      325.68      146.01    134.87 o 
  -4  11   8       33.30      186.29     99.19 o 
  -3  11   8     5273.41     5907.40    442.88 o 
  -2  11   8     4547.17     5068.61    516.15 o 
  -1  11   8     1521.91     1538.48    164.44 o 
   0  11   8      343.94      199.09     60.55 o 
   1  11   8     3385.80     3536.90    196.99 o 
   2  11   8      892.18     1096.81    124.44 o 
   3  11   8     8667.69     8913.64    328.38 o 
   4  11   8    15889.39    15997.45    520.09 o 
   5  11   8      172.54      197.28     59.29 o 
   6  11   8      288.54      486.50    104.63 o 
   7  11   8     3614.83     3253.35    252.12 o 
   8  11   8     8287.10     8699.54    445.80 o 
   9  11   8       22.62      148.42     69.13 o 
  10  11   8     1988.84     2085.99    206.01 o 
  11  11   8      122.16      195.75    101.81 o 
  12  11   8     3671.90     3131.38    333.87 o 
  -3  12   8      285.98      228.50     63.37 o 
  -2  12   8     1974.06     1554.67    200.83 o 
  -1  12   8     1057.68      964.40    152.71 o 
   0  12   8       12.44      174.97     65.82 o 
   1  12   8     3715.34     3550.11    209.19 o 
   2  12   8    13995.03    14918.21    507.23 o 
   3  12   8     2550.40     2243.06    168.71 o 
   4  12   8     1255.92     1285.20    126.02 o 
   5  12   8      987.41      737.59    158.89 o 
   6  12   8     7751.40     7478.36    509.47 o 
   7  12   8     1872.21     1676.11    178.20 o 
   8  12   8     2888.24     2411.87    485.48 o 
   9  12   8      251.97      394.90    115.08 o 
  10  12   8     1379.11     1378.37    200.88 o 
  11  12   8      344.09      240.80     88.98 o 
  -1  13   8     1418.44     1411.52    199.79 o 
   0  13   8     1433.63     1485.41    242.29 o 
   1  13   8      870.46      733.52    168.42 o 
   2  13   8     1147.07     1014.71    278.55 o 
   3  13   8     3321.26     3139.34    296.46 o 
   4  13   8     1309.21     1166.99    232.61 o 
   5  13   8     2211.72     2426.99    376.66 o 
   6  13   8     1582.41     1575.64    319.76 o 
   7  13   8     4835.86     5019.78    427.23 o 
   8  13   8      863.21      640.16    136.19 o 
   9  13   8       22.38      125.51     99.12 o 
  10  13   8     1531.79     1948.18    248.70 o 
   1  14   8     2091.32     2221.00    235.48 o 
   2  14   8       74.91       33.86    128.90 o 
   3  14   8      235.08      229.99    113.58 o 
   4  14   8     1275.80     1253.74    181.18 o 
   5  14   8     6831.13     6949.59    472.14 o 
   6  14   8      550.39      235.88    238.58 o 
   7  14   8       70.61      129.92     98.80 o 
   8  14   8      280.42      196.17    153.03 o 
  -5 -13   9      246.70      325.24     93.73 o 
  -4 -13   9     2711.19     3124.42    384.23 o 
  -3 -13   9      318.99      517.80    159.10 o 
  -2 -13   9      925.42      725.51    285.99 o 
  -1 -13   9      188.32      335.94    116.34 o 
   0 -13   9     1913.13     1999.56    238.68 o 
   1 -13   9      320.24      568.97    229.90 o 
   2 -13   9     2384.25     2084.58    327.08 o 
  -7 -12   9      289.47      237.82    102.15 o 
  -6 -12   9     1672.86     1673.90    313.59 o 
  -5 -12   9       42.47      131.75     90.23 o 
  -4 -12   9     3586.07     4409.06    371.44 o 
  -3 -12   9     2186.73     2008.84    283.21 o 
  -2 -12   9       73.69       34.47     80.46 o 
  -1 -12   9       87.33      100.03     77.50 o 
   0 -12   9      288.11      287.34    109.63 o 
   1 -12   9     4809.55     4823.80    606.79 o 
   2 -12   9     1216.47     1616.60    239.57 o 
   3 -12   9      647.13      773.78    277.26 o 
   4 -12   9      131.26      185.59     63.04 o 
  -8 -11   9      409.22      351.42    138.38 o 
  -7 -11   9      378.39      250.97    153.43 o 
  -6 -11   9     1923.34     2109.30    309.37 o 
  -5 -11   9     2527.82     2576.83    260.78 o 
  -4 -11   9      980.49      868.86    196.37 o 
  -3 -11   9     1372.05     1323.79    181.07 o 
  -2 -11   9       43.87       58.34     44.10 o 
  -1 -11   9     2456.17     2682.22    273.84 o 
   0 -11   9     1111.81     1392.79    208.95 o 
   1 -11   9      692.89      849.79    187.59 o 
   2 -11   9     2544.14     2905.04    333.78 o 
   3 -11   9       12.14       34.64    100.55 o 
   4 -11   9      159.83      164.10    136.87 o 
   5 -11   9     2935.95     3341.61    344.23 o 
  -8 -10   9     1050.75     1216.41    249.46 o 
  -7 -10   9     3738.56     4060.36    508.46 o 
  -6 -10   9      134.64      149.11    141.14 o 
  -5 -10   9     1612.66     1697.78    197.54 o 
  -4 -10   9      132.41      176.95     56.28 o 
  -3 -10   9     6817.76     6432.50    479.35 o 
  -2 -10   9     2562.37     2740.59    183.86 o 
  -1 -10   9     2893.77     3001.96    186.39 o 
   0 -10   9     1949.29     1614.72    188.36 o 
   1 -10   9      471.35      483.68    117.91 o 
   2 -10   9     1874.66     1822.99    214.12 o 
   3 -10   9      217.21       69.12    141.64 o 
   4 -10   9      309.52      480.94    127.42 o 
   5 -10   9       13.16      276.80    121.72 o 
   6 -10   9     2917.29     3261.18    300.25 o 
   7 -10   9      298.50       57.44    109.07 o 
  -9  -9   9     5175.60     5520.22    480.16 o 
  -8  -9   9     6049.00     6228.07    599.07 o 
  -7  -9   9     1023.64     1248.72    197.58 o 
  -6  -9   9      947.97      602.18     90.47 o 
  -5  -9   9     2543.66     2437.14    152.40 o 
  -4  -9   9     9136.26    10030.74    339.22 o 
  -3  -9   9      737.00      715.65    155.29 o 
  -2  -9   9     5082.64     5264.79    214.13 o 
  -1  -9   9       59.65       94.40     57.55 o 
   0  -9   9     4667.00     4377.09    221.16 o 
   1  -9   9      575.00      471.09     85.77 o 
   2  -9   9     9278.87    10254.99    475.27 o 
   3  -9   9     1458.18     1426.77    169.07 o 
   4  -9   9       58.50      204.62    121.47 o 
   5  -9   9      504.99      349.87    112.30 o 
   6  -9   9     2961.97     2713.57    354.68 o 
   7  -9   9     3749.50     3856.84    317.09 o 
   8  -9   9       72.70      169.54     93.85 o 
 -10  -8   9     2748.01     2647.97    375.10 o 
  -9  -8   9        3.44       90.51    108.17 o 
  -8  -8   9     2875.40     2839.83    408.82 o 
  -7  -8   9       34.11      -60.91    106.87 o 
  -6  -8   9      107.41      122.52     68.24 o 
  -5  -8   9      249.85      147.60     45.27 o 
  -4  -8   9     9040.38     8956.48    366.90 o 
  -3  -8   9    22019.63    23796.29    571.10 o 
  -2  -8   9       47.62      117.65    119.67 o 
  -1  -8   9      243.74      239.55     53.08 o 
   0  -8   9     7033.92     6681.20    256.74 o 
   1  -8   9     8506.89     8938.74    383.38 o 
   2  -8   9      140.85       29.66    100.63 o 
   3  -8   9      932.03      945.60    197.13 o 
   4  -8   9     3208.97     3056.33    264.65 o 
   5  -8   9     5140.94     5566.00    483.49 o 
   6  -8   9      236.36      219.17     97.31 o 
   7  -8   9     3452.91     3478.58    342.18 o 
   8  -8   9     2307.63     2093.65    263.56 o 
 -10  -7   9     3801.94     3815.81    455.98 o 
  -9  -7   9      750.03      560.64    247.56 o 
  -8  -7   9       74.93      119.81    105.06 o 
  -7  -7   9      977.42      844.02    162.26 o 
  -6  -7   9     2579.64     2384.40    209.08 o 
  -5  -7   9     1717.05     1706.48     71.89 o 
  -4  -7   9      348.19      375.80     52.05 o 
  -3  -7   9     2374.80     2458.99    113.32 o 
  -2  -7   9     1791.04     1755.28     97.27 o 
  -1  -7   9     5460.64     5621.84    211.08 o 
   0  -7   9     1041.52      934.44     75.16 o 
   1  -7   9     4337.79     4455.55    192.95 o 
   2  -7   9      287.31      179.56     43.41 o 
   3  -7   9      535.83      500.64     83.14 o 
   4  -7   9      237.10      151.33    166.38 o 
   5  -7   9     9669.63    10246.20    488.70 o 
   6  -7   9    12653.44    12884.48    922.04 o 
   7  -7   9      208.89      219.98     93.02 o 
   8  -7   9      900.73      638.62    169.46 o 
   9  -7   9      514.84      601.61    192.57 o 
 -10  -6   9      587.54      826.56    291.31 o 
  -9  -6   9      637.68      998.16    314.49 o 
  -8  -6   9     2336.38     2989.95    417.24 o 
  -7  -6   9      473.49      460.54    240.53 o 
  -6  -6   9      530.07      421.84    104.77 o 
  -5  -6   9     1066.14     1177.78     70.99 o 
  -4  -6   9      269.92      266.38     41.57 o 
  -3  -6   9     5495.02     5719.76    233.58 o 
  -2  -6   9      106.29      105.84     58.88 o 
  -1  -6   9     3776.46     3804.26    138.19 o 
   0  -6   9     2685.47     2596.83    154.23 o 
   1  -6   9      125.77      174.30     47.78 o 
   2  -6   9      121.53       43.57     37.90 o 
   3  -6   9     4496.99     4331.66    173.92 o 
   4  -6   9     4518.39     4248.78    227.76 o 
   5  -6   9       96.48      109.48    237.17 o 
   6  -6   9     1556.95     1447.10    204.16 o 
   7  -6   9      853.64      751.89    170.75 o 
   8  -6   9     3741.59     3819.15    321.81 o 
   9  -6   9       66.20      291.05    137.25 o 
  10  -6   9     1870.79     1834.96    249.86 o 
 -11  -5   9      572.00      294.12    108.27 o 
 -10  -5   9      173.13      468.02    166.38 o 
  -9  -5   9     5261.17     5227.20    429.79 o 
  -8  -5   9      710.40      470.44    109.15 o 
  -7  -5   9     5310.78     5333.20    308.82 o 
  -6  -5   9      764.28      911.44    113.18 o 
  -5  -5   9     3126.52     3192.35    109.95 o 
  -4  -5   9      479.59      555.23     44.91 o 
  -3  -5   9     6734.41     6899.70    174.27 o 
  -2  -5   9     7764.63     8209.85    194.24 o 
  -1  -5   9      359.34      533.50     56.48 o 
   0  -5   9     1714.37     1637.72    105.49 o 
   1  -5   9    10114.20    10284.79    240.95 o 
   2  -5   9     3942.44     3952.55    187.44 o 
   3  -5   9       16.68       80.37     48.51 o 
   4  -5   9     3256.19     2969.98    139.90 o 
   5  -5   9      136.11       38.16     64.15 o 
   6  -5   9     2345.88     2227.68    206.90 o 
   7  -5   9     1083.04     1000.38    206.39 o 
   8  -5   9      301.40      297.79     86.08 o 
   9  -5   9      569.96      405.20    114.15 o 
  10  -5   9       86.66      320.01    200.49 o 
  11  -5   9      486.56      323.05    331.05 o 
 -11  -4   9      224.03      383.63    140.99 o 
 -10  -4   9       60.74      137.07    125.74 o 
  -9  -4   9      885.15      804.45    222.22 o 
  -8  -4   9     4017.54     3488.15    779.25 o 
  -7  -4   9       32.97       72.90     56.68 o 
  -6  -4   9     4251.49     4216.96    213.73 o 
  -5  -4   9     6990.06     7010.38    197.29 o 
  -4  -4   9    21255.37    23073.47    427.02 o 
  -3  -4   9      733.84      657.87     54.42 o 
  -2  -4   9       69.26      118.86     29.84 o 
  -1  -4   9     3197.93     2934.04    151.63 o 
   0  -4   9     5541.69     5447.52    177.21 o 
   1  -4   9      256.45      266.62     45.92 o 
   2  -4   9    17837.80    17296.63    296.58 o 
   3  -4   9      682.49      756.67     69.37 o 
   4  -4   9     7675.37     7564.87    217.74 o 
   5  -4   9     1479.96     1411.98    108.13 o 
   6  -4   9     2817.65     2700.65    182.51 o 
   7  -4   9     1322.62     1289.50    256.29 o 
   8  -4   9      341.66      469.05    253.23 o 
   9  -4   9       29.87       43.70    262.41 o 
  10  -4   9     2561.66     2619.93    311.71 o 
  11  -4   9      996.23     1042.63    235.01 o 
 -11  -3   9      941.14      734.84    177.51 o 
 -10  -3   9     2140.75     2142.82    325.13 o 
  -9  -3   9      250.25      298.50     83.32 o 
  -8  -3   9       26.94       52.21     42.99 o 
  -7  -3   9     4943.29     4388.70    270.94 o 
  -6  -3   9    14618.90    15360.90    362.86 o 
  -5  -3   9     3420.01     3452.48    168.51 o 
  -4  -3   9     4209.71     4305.27    127.02 o 
  -3  -3   9     1212.21     1342.05     68.55 o 
  -2  -3   9       79.72      110.45     34.11 o 
  -1  -3   9      945.89      907.65     51.37 o 
   0  -3   9     5154.32     5042.81    167.27 o 
   1  -3   9     9097.05     8611.90    190.17 o 
   2  -3   9       22.78       94.28     33.07 o 
   3  -3   9     8656.81     7918.29    185.04 o 
   4  -3   9     9780.11     9391.04    227.98 o 
   5  -3   9    31906.86    33356.89    647.12 o 
   6  -3   9     1104.89      718.28    156.02 o 
   7  -3   9      137.69      175.15    237.82 o 
   8  -3   9     2706.92     3255.64    242.12 o 
   9  -3   9     6715.16     6787.47    791.49 o 
  10  -3   9        3.02     -129.93    129.93 o 
  11  -3   9     3589.97     4307.69    337.23 o 
  12  -3   9      236.94      197.32    149.43 o 
 -11  -2   9       12.96      412.53    137.78 o 
 -10  -2   9      905.59     1186.81    252.68 o 
  -9  -2   9      211.62      138.84     55.78 o 
  -8  -2   9     3978.22     3744.57    149.36 o 
  -7  -2   9      328.25      277.81     47.69 o 
  -6  -2   9    17122.73    17663.06    482.62 o 
  -5  -2   9     6737.35     6697.94    152.89 o 
  -4  -2   9       47.81      105.51     25.61 o 
  -3  -2   9      542.31      581.19     49.49 o 
  -2  -2   9    10181.02    10484.69    201.68 o 
  -1  -2   9     7486.16     7634.45    157.89 o 
   0  -2   9      418.25      466.55     42.24 o 
   1  -2   9      250.53      288.09     36.49 o 
   2  -2   9     1418.34     1562.75     74.76 o 
   3  -2   9    17865.55    17981.90    276.41 o 
   4  -2   9    12869.50    12414.60    250.15 o 
   5  -2   9     4944.28     4743.38    176.09 o 
   6  -2   9     7785.61     7588.97    231.40 o 
   7  -2   9     4756.20     4470.42    208.08 o 
   8  -2   9       95.98      168.54     99.64 o 
   9  -2   9    18708.40    18924.71    792.95 o 
  10  -2   9     8896.13     9240.58    509.82 o 
  11  -2   9        7.38      164.98    126.59 o 
  12  -2   9      964.65     1093.70    277.91 o 
 -10  -1   9     3126.36     3255.47    338.37 o 
  -9  -1   9     2948.51     2639.00    216.27 o 
  -8  -1   9     3682.85     3392.77    142.31 o 
  -7  -1   9    10894.67    10853.97    277.98 o 
  -6  -1   9      100.97      119.06     36.75 o 
  -5  -1   9    11335.11    11504.10    228.10 o 
  -4  -1   9     1580.12     1560.41     68.18 o 
  -3  -1   9     7815.10     7993.01    146.91 o 
  -2  -1   9      264.20      303.66     37.68 o 
  -1  -1   9     6147.58     6322.45    127.21 o 
   0  -1   9     1056.06     1085.41     53.68 o 
   1  -1   9    12766.49    12212.39    239.26 o 
   2  -1   9     3636.80     3725.78    106.93 o 
   3  -1   9     5124.04     4984.02    157.21 o 
   4  -1   9     7614.84     7814.79    192.82 o 
   5  -1   9     1002.05      851.89     86.06 o 
   6  -1   9      772.46      859.81     83.39 o 
   7  -1   9     2938.58     2704.10    130.48 o 
   8  -1   9    14073.86    13512.04    403.76 o 
   9  -1   9      217.46      187.93    119.31 o 
  10  -1   9     7367.17     7674.76    611.66 o 
  11  -1   9      708.39      615.13    160.81 o 
  12  -1   9     2274.25     1975.12    255.39 o 
 -10   0   9       66.34      -33.92    121.92 o 
  -9   0   9     9617.76     9393.43    514.34 o 
  -8   0   9     1355.47     1174.46    102.08 o 
  -7   0   9     4833.05     4869.95    211.06 o 
  -6   0   9      154.29      171.81     39.75 o 
  -5   0   9    10508.45    10187.01    210.96 o 
  -4   0   9    17914.37    18582.63    347.57 o 
  -3   0   9      352.71      399.46     42.77 o 
  -2   0   9     1605.10     1781.07     53.32 o 
  -1   0   9    46883.47    47943.09    418.11 o 
   0   0   9    25240.58    26105.58    235.11 o 
   1   0   9     6274.99     6679.61    128.45 o 
   2   0   9    30705.01    31582.33    354.44 o 
   3   0   9        3.00       67.81     33.75 o 
   4   0   9      850.49     1048.27     79.73 o 
   5   0   9     3170.44     2920.18    134.46 o 
   6   0   9     4152.77     3898.38    165.04 o 
   7   0   9      424.89      346.12    103.92 o 
   8   0   9      531.84      333.87     79.35 o 
   9   0   9     3078.64     2724.03    346.90 o 
  10   0   9     3626.99     3248.55    408.11 o 
  11   0   9     9501.70     9322.51    708.96 o 
  12   0   9      100.69      554.92    252.98 o 
  13   0   9     1162.16     1087.40    178.30 o 
 -10   1   9     4212.01     4197.44    407.71 o 
  -9   1   9      166.65      100.16     68.11 o 
  -8   1   9      114.62       96.43     36.24 o 
  -7   1   9     2653.89     2609.57    176.79 o 
  -6   1   9    10471.01    10923.96    285.00 o 
  -5   1   9      518.44      448.15     41.76 o 
  -4   1   9     8095.77     8081.78    180.23 o 
  -3   1   9     4146.73     3848.87     99.40 o 
  -2   1   9     7735.51     8128.52    447.90 o 
  -1   1   9     1344.27     1375.90    125.27 o 
   0   1   9   117977.34   122228.81   1216.32 o 
   1   1   9    23050.93    22500.93    369.11 o 
   2   1   9     4297.91     4613.00    174.97 o 
   3   1   9     2239.02     2172.24     92.85 o 
   4   1   9    22902.39    23155.15    288.83 o 
   5   1   9    13558.19    13326.54    340.83 o 
   6   1   9      410.90      416.90     78.30 o 
   7   1   9      269.69      228.48     59.75 o 
   8   1   9     2892.28     2993.63    185.32 o 
   9   1   9     8960.30     8972.60    449.68 o 
  10   1   9      397.73      336.54     94.63 o 
  11   1   9    14537.51    14856.00    661.58 o 
  12   1   9     4590.74     4563.84    437.20 o 
  13   1   9       75.13      250.97     74.20 o 
 -10   2   9     6103.67     5147.53    475.95 o 
  -9   2   9       72.11        9.77     67.43 o 
  -8   2   9      336.21      181.06     33.62 o 
  -7   2   9     1601.65     1431.58    102.77 o 
  -6   2   9     9457.86     9241.75    290.33 o 
  -5   2   9    18839.04    19395.82    385.14 o 
  -4   2   9     2391.94     2427.99     65.06 o 
  -3   2   9       20.00       77.62     36.77 o 
  -2   2   9    16175.50    18066.08    418.60 o 
  -1   2   9    27868.34    29093.43    434.77 o 
   0   2   9       42.75       34.54     86.65 o 
   1   2   9    19045.06    19076.03    313.60 o 
   2   2   9      236.53      254.91     39.56 o 
   3   2   9     9157.44     9303.23    210.07 o 
   4   2   9     4287.46     4237.25    162.27 o 
   5   2   9    20215.26    19821.84    279.00 o 
   6   2   9    12111.49    12161.04    267.02 o 
   7   2   9     2567.72     2414.74    128.74 o 
   8   2   9      212.04      162.61     59.70 o 
   9   2   9    37956.70    39127.64   1293.76 o 
  10   2   9    10619.28    10299.36    504.59 o 
  11   2   9      390.72      482.48    144.37 o 
  12   2   9      132.86      218.92     90.02 o 
  13   2   9     1670.14     1569.34    229.02 o 
  -9   3   9      889.85      784.14    199.54 o 
  -8   3   9     4682.69     4205.44    239.21 o 
  -7   3   9     3386.91     2833.54    179.14 o 
  -6   3   9     2162.47     2132.57    120.61 o 
  -5   3   9      152.24      195.64     55.55 o 
  -4   3   9      705.65      761.34     66.91 o 
  -3   3   9     2205.56     2284.80    305.41 o 
  -2   3   9     2429.69     2209.76    148.46 o 
  -1   3   9    17985.85    19580.39    450.77 o 
   0   3   9     9418.87     9840.42    327.05 o 
   1   3   9      115.25      176.17     21.45 o 
   2   3   9     3039.69     3073.92     92.59 o 
   3   3   9     4817.27     5124.88    144.97 o 
   4   3   9    23667.42    26399.02    353.99 o 
   5   3   9      449.43      418.27     83.38 o 
   6   3   9     1930.26     2117.47    117.48 o 
   7   3   9    12198.35    11978.21    323.54 o 
   8   3   9    16242.09    16104.79    366.08 o 
   9   3   9       13.97       67.21     69.09 o 
  10   3   9     8935.60     9145.69    673.13 o 
  11   3   9      624.37      567.82    170.59 o 
  12   3   9      815.13     1217.61    193.83 o 
  13   3   9     1324.67     1521.78    205.84 o 
  -9   4   9     6186.07     5511.13    373.63 o 
  -8   4   9      299.39      181.21     84.33 o 
  -7   4   9     3636.26     3094.08    277.50 o 
  -6   4   9       48.45       81.63     69.25 o 
  -5   4   9     9523.42     9208.93    323.24 o 
  -4   4   9     2824.93     2718.18    106.15 o 
  -3   4   9    15726.90    16893.97    402.67 o 
  -2   4   9       92.07      178.43     58.49 o 
  -1   4   9     4831.14     5159.74    225.17 o 
   0   4   9     4064.07     3732.76    200.55 o 
   1   4   9      242.56      252.96     32.08 o 
   2   4   9     7179.26     7344.01    199.57 o 
   3   4   9      872.64      877.73     64.67 o 
   4   4   9      511.65      538.90     64.64 o 
   5   4   9      595.83      488.62     91.97 o 
   6   4   9    12653.95    13805.02    329.98 o 
   7   4   9      104.66      231.06     49.75 o 
   8   4   9     9459.47     9511.74    313.30 o 
   9   4   9     3653.25     3313.97    229.38 o 
  10   4   9       67.60       -5.17    121.37 o 
  11   4   9      940.93     1229.48    158.39 o 
  12   4   9      368.63      356.44    142.54 o 
  13   4   9     3505.38     3549.34    297.26 o 
  -8   5   9     3958.58     4132.38    271.48 o 
  -7   5   9      867.22      876.20    156.08 o 
  -6   5   9     2329.70     2214.04    171.27 o 
  -5   5   9     2372.03     2237.13    115.28 o 
  -4   5   9     4296.55     4107.43    134.47 o 
  -3   5   9     3618.68     3287.10    128.16 o 
  -2   5   9     4781.52     4796.92    153.30 o 
   0   5   9    15664.12    16411.02    419.36 o 
   1   5   9     2611.29     2561.35     75.35 o 
   2   5   9     2010.75     2150.94     76.89 o 
   3   5   9      299.21      303.29     56.20 o 
   4   5   9     6607.89     6076.05    185.03 o 
   5   5   9      194.83      163.62     58.57 o 
   6   5   9    10674.78    10912.26    280.68 o 
   7   5   9     2432.18     2359.62    116.71 o 
   8   5   9      416.05      421.36    116.93 o 
   9   5   9      709.60      923.55    188.00 o 
  10   5   9      472.02      431.40     86.22 o 
  11   5   9     1594.73     1825.88    206.38 o 
  12   5   9      558.23      753.89    349.76 o 
  13   5   9      340.36      429.38    164.92 o 
  -8   6   9      265.81      320.81    161.66 o 
  -7   6   9      275.80      151.88     91.04 o 
  -6   6   9     9149.29     9211.09    324.61 o 
  -5   6   9     2481.35     2571.24    296.97 o 
  -4   6   9      269.29      337.39     53.07 o 
  -3   6   9     1893.43     1744.51     98.68 o 
  -2   6   9    14326.10    14466.46    276.11 o 
  -1   6   9     8631.79     8587.19    187.57 o 
   0   6   9      973.55      999.83     58.65 o 
   1   6   9      618.88      564.78     62.34 o 
   2   6   9     1563.89     1381.02     75.31 o 
   3   6   9     4279.11     4514.83    200.98 o 
   4   6   9    11760.05    11789.19    371.46 o 
   5   6   9    24936.31    24724.50    489.59 o 
   6   6   9      345.58      423.64     73.78 o 
   7   6   9      480.51      370.75    121.64 o 
   8   6   9     4623.42     4736.06    201.04 o 
   9   6   9     5811.12     5755.46    255.04 o 
  10   6   9     1590.85     1498.59    141.87 o 
  11   6   9       37.47      144.36     69.00 o 
  12   6   9      233.08      278.51    102.61 o 
  13   6   9     2542.25     2519.78    274.17 o 
  -7   7   9      462.10      321.84    102.83 o 
  -6   7   9      337.42      297.94    127.49 o 
  -5   7   9       51.15       23.61     66.01 o 
  -4   7   9     3918.67     3791.41    185.22 o 
  -3   7   9     2657.43     2700.18    150.90 o 
  -2   7   9     1342.17     1261.80    102.23 o 
  -1   7   9     6303.37     6421.73    200.48 o 
   0   7   9     7188.27     6958.75    232.18 o 
   1   7   9      792.56      740.36     64.92 o 
   2   7   9    15556.58    15984.66    332.36 o 
   3   7   9    33422.44    35225.21    650.94 o 
   4   7   9     5402.44     5394.04    171.26 o 
   5   7   9     1221.18     1323.11     93.41 o 
   6   7   9       23.04      119.62     43.98 o 
   7   7   9    13528.15    14712.76    416.75 o 
   8   7   9     7974.35     8290.81    310.93 o 
   9   7   9     1735.88     2181.93    227.86 o 
  10   7   9      327.34      292.37     67.72 o 
  11   7   9      808.66      959.69    198.20 o 
  12   7   9      175.77      247.24    107.68 o 
  13   7   9     6349.19     6614.85    518.81 o 
  -7   8   9     1068.95      548.50    223.47 o 
  -6   8   9       31.89       57.87     82.79 o 
  -5   8   9      344.79      374.16    140.63 o 
  -4   8   9     7827.24     8238.52    298.75 o 
  -3   8   9    16869.52    18178.06    547.86 o 
  -2   8   9     4562.52     4760.02    158.48 o 
  -1   8   9      185.00      165.22     53.98 o 
   0   8   9     1538.86     1413.32    109.34 o 
   1   8   9     1271.23     1213.26     80.60 o 
   2   8   9       79.06      117.39     34.62 o 
   3   8   9     5037.09     5326.11    280.64 o 
   4   8   9     1400.88     1534.18    102.77 o 
   5   8   9      295.35      344.44     61.43 o 
   6   8   9      592.36      596.05    106.25 o 
   7   8   9     4947.07     4771.71    191.98 o 
   8   8   9    23961.53    24869.66    701.72 o 
   9   8   9     7984.33     8432.62    500.58 o 
  10   8   9      102.46       62.62     83.41 o 
  11   8   9     6402.90     7748.62    494.02 o 
  12   8   9    10766.28    11909.02    608.01 o 
  13   8   9       34.58      188.18    134.97 o 
  -6   9   9       19.87      270.24    116.80 o 
  -5   9   9     3334.07     3067.43    240.10 o 
  -4   9   9       84.67       79.68     58.68 o 
  -3   9   9     3374.71     3341.77    196.90 o 
  -2   9   9      941.82     1119.36    137.19 o 
  -1   9   9     2366.58     2198.09    135.11 o 
   0   9   9      908.83      821.46     99.98 o 
   1   9   9    10039.27    10679.71    426.97 o 
   2   9   9     1962.94     1999.58    123.49 o 
   3   9   9      595.28      716.28    120.03 o 
   4   9   9      335.12      463.92     83.87 o 
   5   9   9     3152.48     2908.52    178.89 o 
   6   9   9     6692.28     6581.55    293.33 o 
   7   9   9     2555.31     2742.40    161.46 o 
   8   9   9      680.65      789.90    163.91 o 
   9   9   9      728.45      807.62    142.69 o 
  10   9   9     1897.63     2462.56    409.44 o 
  11   9   9      651.03      684.69    243.28 o 
  12   9   9     3653.57     4096.29    313.91 o 
  -5  10   9      122.33      357.04    178.02 o 
  -4  10   9     2136.03     1899.26    246.42 o 
  -3  10   9      294.14      318.40    139.48 o 
  -2  10   9     5503.05     5554.85    337.53 o 
  -1  10   9      632.29      286.27    174.96 o 
   0  10   9     4964.24     5023.93    239.78 o 
   1  10   9     1540.24     1607.73    126.52 o 
   2  10   9    13579.45    13706.67    449.15 o 
   3  10   9      265.30      217.89     53.44 o 
   4  10   9     8992.28     9153.14    397.62 o 
   5  10   9     1947.60     1820.37    140.42 o 
   6  10   9       50.20       14.79     67.28 o 
   7  10   9       18.72      191.99     69.74 o 
   8  10   9     2445.86     2155.09    203.46 o 
   9  10   9     1052.81      919.29    174.05 o 
  10  10   9     1544.63     1784.14    208.87 o 
  11  10   9     2838.92     2362.76    293.37 o 
  12  10   9        4.93      -37.57    112.09 o 
  -4  11   9      600.72      683.87    221.27 o 
  -3  11   9      845.59      718.08    165.44 o 
  -2  11   9     2342.77     2146.48    218.66 o 
  -1  11   9     3797.58     3905.15    335.83 o 
   0  11   9      182.62      286.12    121.20 o 
   1  11   9       32.77       10.99     95.68 o 
   2  11   9    13503.91    13910.87    462.35 o 
   3  11   9    13121.22    13362.87    370.08 o 
   4  11   9     1106.70     1070.35    178.21 o 
   5  11   9     8659.99     8120.65    296.73 o 
   6  11   9     1114.46      675.70    148.60 o 
   7  11   9     1045.70     1364.98    163.45 o 
   8  11   9      911.14      971.20    223.22 o 
   9  11   9     4039.15     3909.39    351.12 o 
  10  11   9      122.19      158.74     96.15 o 
  11  11   9     2020.50     1836.05    236.26 o 
  -2  12   9      213.70      312.52     90.70 o 
  -1  12   9      273.50      288.77     97.81 o 
   0  12   9      315.44      224.43     65.97 o 
   1  12   9     2318.13     2558.93    237.31 o 
   2  12   9       75.03      103.79     86.16 o 
   3  12   9     5896.08     6856.95    687.18 o 
   4  12   9     1506.86     1448.53    176.39 o 
   5  12   9     1213.88     1323.11    187.17 o 
   6  12   9      197.80      281.39     82.14 o 
   7  12   9    11395.71    10791.33    614.93 o 
   8  12   9     5660.16     5537.58    554.32 o 
   9  12   9      443.19      299.43    103.80 o 
  10  12   9       37.84      -99.68     99.68 o 
  -1  13   9     1000.79      957.13    347.55 o 
   0  13   9      142.49      122.41     85.49 o 
   1  13   9     1798.85     1699.90    207.50 o 
   2  13   9     4693.07     5077.23    442.59 o 
   3  13   9      150.11      244.08    116.38 o 
   4  13   9      216.14      262.09     92.83 o 
   5  13   9     2264.97     2199.73    222.93 o 
   6  13   9     3624.97     3625.88    322.81 o 
   7  13   9       37.47      116.20     87.16 o 
   8  13   9     1788.22     1472.10    207.76 o 
   9  13   9      510.11      321.38     93.77 o 
   2  14   9      578.49      400.14     97.91 o 
   3  14   9        5.64      106.77     76.16 o 
   4  14   9     2223.60     2264.14    297.68 o 
   5  14   9      291.01       74.67    245.80 o 
   6  14   9     2010.92     1984.22    225.96 o 
   7  14   9        5.99       53.69     96.13 o 
  -4 -13  10      107.81       52.49     72.77 o 
  -3 -13  10     4370.32     4596.89    349.43 o 
  -2 -13  10     1880.30     2002.78    218.51 o 
  -1 -13  10      465.70      228.40    109.18 o 
   0 -13  10       73.21      145.13     76.44 o 
  -6 -12  10       69.72     -103.56    166.58 o 
  -5 -12  10     2787.28     3317.49    473.24 o 
  -4 -12  10     1361.95     1339.84    252.88 o 
  -3 -12  10      107.08       97.49     90.05 o 
  -2 -12  10      262.53       88.48    293.77 o 
  -1 -12  10      269.48      369.91     95.60 o 
   0 -12  10     3441.41     3313.73    263.99 o 
   1 -12  10      277.84      416.23    130.61 o 
   2 -12  10     2157.35     2172.21    230.75 o 
   3 -12  10      693.72      604.02    202.96 o 
  -7 -11  10      699.91      768.46    196.18 o 
  -6 -11  10     2362.03     2238.05    346.20 o 
  -5 -11  10       76.42       40.30     73.96 o 
  -4 -11  10     2218.70     2322.00    214.58 o 
  -3 -11  10      367.21      268.13     71.68 o 
  -2 -11  10      993.18     1111.89    201.74 o 
  -1 -11  10      348.43      309.67     73.10 o 
   0 -11  10     1371.88     1481.18    190.09 o 
   1 -11  10     2432.37     2467.04    291.08 o 
   2 -11  10       22.13      -44.58    249.61 o 
   3 -11  10      569.17      493.33    148.85 o 
   4 -11  10     1003.49      908.15    258.90 o 
   5 -11  10     1358.10     1479.74    233.54 o 
  -8 -10  10     5494.69     5077.48    522.61 o 
  -7 -10  10      732.81      546.79    199.39 o 
  -6 -10  10     3753.27     4002.26    498.83 o 
  -5 -10  10       48.71      167.52    161.61 o 
  -4 -10  10     2570.87     2898.36    223.79 o 
  -3 -10  10     1051.92      973.58    121.67 o 
  -2 -10  10     3264.21     2959.15    184.67 o 
  -1 -10  10     3559.10     3584.26    192.27 o 
   0 -10  10      725.72      728.63    159.03 o 
   1 -10  10      193.56       31.67     95.13 o 
   2 -10  10      959.28      995.97    193.71 o 
   3 -10  10     1189.13     1308.96    149.91 o 
   4 -10  10       79.56      309.05    163.67 o 
   5 -10  10     1103.11     1208.43    187.36 o 
   6 -10  10      128.07      182.58    116.87 o 
  -9  -9  10      482.47      347.50    103.56 o 
  -8  -9  10     1460.15     1563.01    279.37 o 
  -7  -9  10     3431.71     3684.46    450.26 o 
  -6  -9  10        4.74      170.09     96.13 o 
  -5  -9  10     1664.93     1908.51    257.49 o 
  -4  -9  10     4248.60     4057.73    258.46 o 
  -3  -9  10    17977.56    19169.41    468.92 o 
  -2  -9  10     1989.78     2049.61    145.58 o 
  -1  -9  10      750.65      848.84    114.10 o 
   0  -9  10       78.73       -8.67    116.26 o 
   1  -9  10     8716.47     9998.93    583.47 o 
   2  -9  10       11.92      132.67     93.02 o 
   3  -9  10     3138.56     3716.30    271.01 o 
   4  -9  10       27.42      -17.47    127.09 o 
   5  -9  10      534.62      343.60    106.14 o 
   6  -9  10      922.19      967.01    193.61 o 
   7  -9  10      218.96      257.34     87.87 o 
  -9  -8  10     5651.14     5307.98    523.11 o 
  -8  -8  10      529.47      180.93    111.79 o 
  -7  -8  10       45.85      165.27     65.03 o 
  -6  -8  10      655.28      948.79    168.88 o 
  -5  -8  10     3145.41     3178.26    191.64 o 
  -4  -8  10     3252.64     3217.16    188.92 o 
  -3  -8  10     2818.58     2535.90    109.85 o 
  -2  -8  10    14843.50    15426.98    520.12 o 
  -1  -8  10      337.39      248.99     54.63 o 
   0  -8  10      506.19      516.02    100.61 o 
   1  -8  10     7229.51     7418.99    323.60 o 
   2  -8  10     9016.97     9096.97    421.49 o 
   3  -8  10      298.15      364.61    103.05 o 
   4  -8  10     1034.77     1174.26    198.17 o 
   5  -8  10     4096.66     4632.23    416.90 o 
   6  -8  10     7597.02     7614.21    491.97 o 
   7  -8  10     1555.48     1360.50    208.48 o 
   8  -8  10      340.35      287.27     80.83 o 
 -10  -7  10      333.30      192.57    119.81 o 
  -9  -7  10     1667.24     1619.11    253.18 o 
  -8  -7  10      332.50      337.17    149.82 o 
  -7  -7  10      743.08      853.86    196.58 o 
  -6  -7  10      170.32      296.46     75.15 o 
  -5  -7  10     1484.96     1376.46    111.93 o 
  -4  -7  10     5425.59     5618.15    176.30 o 
  -3  -7  10      728.98      766.32     83.14 o 
  -2  -7  10     2725.69     2768.17    147.26 o 
  -1  -7  10      284.30      207.05     58.95 o 
   0  -7  10     8469.26     8643.29    362.19 o 
   1  -7  10      690.01      546.05    102.82 o 
   2  -7  10     2670.56     2321.12    133.77 o 
   3  -7  10      439.27      656.65    178.22 o 
   4  -7  10     3923.50     3788.24    248.83 o 
   5  -7  10     1742.06     1849.06    208.24 o 
   6  -7  10     4059.71     4081.14    357.09 o 
   7  -7  10     3086.31     3395.99    397.83 o 
   8  -7  10      506.81      385.70    130.61 o 
   9  -7  10      161.65      265.13    141.69 o 
 -10  -6  10      571.97      749.09    195.18 o 
  -9  -6  10     4781.06     5714.19    456.98 o 
  -8  -6  10     4573.12     5300.86    434.91 o 
  -7  -6  10      676.88      604.49    178.92 o 
  -6  -6  10     6278.96     6030.61    327.45 o 
  -5  -6  10      186.03      132.31     47.48 o 
  -4  -6  10     2699.18     2754.27    122.67 o 
  -3  -6  10      185.82      251.40     53.56 o 
  -2  -6  10     4106.41     4296.86    174.25 o 
  -1  -6  10     2098.26     1963.36    104.63 o 
   0  -6  10       35.75      119.31     38.19 o 
   1  -6  10      694.97      802.07     75.56 o 
   2  -6  10     5194.38     5558.13    237.89 o 
   3  -6  10     5260.15     5037.37    309.54 o 
   4  -6  10       31.86      -20.37    111.19 o 
   5  -6  10     1873.44     1548.23    246.61 o 
   6  -6  10      261.39      287.14     84.34 o 
   7  -6  10      865.16      821.32    155.71 o 
   8  -6  10       23.25      157.94     90.96 o 
   9  -6  10     3323.93     3947.04    339.18 o 
  10  -6  10       80.44      176.57    100.88 o 
 -10  -5  10       86.43      115.90    117.31 o 
  -9  -5  10      259.11      171.09    161.56 o 
  -8  -5  10    11652.19    11226.75    680.96 o 
  -7  -5  10     6212.82     6305.85    352.08 o 
  -6  -5  10     1689.44     1651.92    146.06 o 
  -5  -5  10      266.26      203.40     61.54 o 
  -4  -5  10    11839.36    12873.57    278.70 o 
  -3  -5  10    14070.01    15416.82    382.17 o 
  -2  -5  10       84.96       76.13     32.73 o 
  -1  -5  10       27.52      140.09     34.25 o 
   0  -5  10     5185.08     5130.59    160.73 o 
   1  -5  10      371.05      204.81     38.14 o 
   2  -5  10     1954.06     1816.88     96.60 o 
   3  -5  10    13091.81    13185.97    387.49 o 
   4  -5  10     6729.38     6298.63    296.79 o 
   5  -5  10       45.93      348.30    152.68 o 
   6  -5  10      156.37      260.74    151.17 o 
   7  -5  10     1303.21     1516.06    180.51 o 
   8  -5  10     1523.52     1950.40    280.37 o 
   9  -5  10       99.71      169.91     99.86 o 
  10  -5  10      164.39      146.71    365.11 o 
 -10  -4  10      971.40     1064.69    239.63 o 
  -9  -4  10     3921.64     3108.67    376.20 o 
  -8  -4  10      238.07      240.32     76.58 o 
  -7  -4  10     1777.65     1583.86    186.90 o 
  -6  -4  10     2151.72     1989.60     85.98 o 
  -5  -4  10    14973.39    15906.19    321.85 o 
  -4  -4  10      362.48      381.98     75.19 o 
  -3  -4  10    14787.84    16114.32    323.14 o 
  -2  -4  10     2797.72     3362.97    162.88 o 
  -1  -4  10      608.05      349.88     80.80 o 
   0  -4  10     4301.71     4304.02    149.98 o 
   1  -4  10    25894.70    26786.08    533.89 o 
   2  -4  10     7757.98     7746.83    201.76 o 
   3  -4  10      439.81      404.95     61.94 o 
   4  -4  10      390.75      499.21     62.86 o 
   5  -4  10     4445.34     4448.22    202.18 o 
   6  -4  10     5179.76     5448.04    321.18 o 
   7  -4  10      783.24      592.77    109.71 o 
   8  -4  10       96.05       66.37     89.96 o 
   9  -4  10      887.85     1111.98    207.76 o 
  10  -4  10       44.32     -131.37    131.37 o 
  11  -4  10      351.92      364.09    131.90 o 
 -10  -3  10       32.72      176.41     72.85 o 
  -9  -3  10     1806.82     1428.12    161.60 o 
  -8  -3  10      630.78      796.94    214.19 o 
  -7  -3  10      256.73      261.72     43.00 o 
  -6  -3  10       54.38       47.38     43.73 o 
  -5  -3  10    13261.03    13133.31    274.06 o 
  -4  -3  10    15221.57    15110.74    396.45 o 
  -3  -3  10       84.82      122.81     33.45 o 
  -2  -3  10       12.84       99.37     29.43 o 
  -1  -3  10    13574.19    14174.81    398.84 o 
   0  -3  10    11342.28    12085.91    266.13 o 
   1  -3  10       67.71       76.93     31.52 o 
   2  -3  10    11067.45    11201.69    226.00 o 
   3  -3  10      215.54      246.04     45.92 o 
   4  -3  10     9314.93     9571.00    249.51 o 
   5  -3  10     1406.57     1443.57    104.42 o 
   6  -3  10    10899.69    11463.96    336.30 o 
   7  -3  10      377.30      453.12    158.73 o 
   8  -3  10     2373.24     2032.47    218.93 o 
   9  -3  10     2534.29     2133.33    247.42 o 
  10  -3  10     7660.34     8538.47    709.96 o 
  11  -3  10     1160.00      979.53    377.61 o 
 -10  -2  10      117.21      140.99    144.70 o 
  -9  -2  10      588.40      731.13    202.30 o 
  -8  -2  10      222.39      148.35     39.21 o 
  -7  -2  10     5402.33     5144.71    219.14 o 
  -6  -2  10     5684.67     5544.19    198.39 o 
  -5  -2  10       26.67       61.89     22.98 o 
  -4  -2  10      269.36      284.78     40.51 o 
  -3  -2  10      244.67      278.05     39.94 o 
  -2  -2  10      248.12      287.35     37.94 o 
  -1  -2  10     3031.47     3323.54    146.40 o 
   0  -2  10    17399.49    18365.88    217.33 o 
   1  -2  10    10424.34    10044.40    211.40 o 
   2  -2  10      982.65     1055.75     92.85 o 
   3  -2  10      754.69      546.59     67.51 o 
   4  -2  10     5538.88     5709.94    171.07 o 
   5  -2  10    10245.35    10520.22    274.82 o 
   6  -2  10      673.36      703.02     85.08 o 
   7  -2  10      303.05      215.83     68.78 o 
   8  -2  10     8154.35     7898.54    420.29 o 
   9  -2  10     7563.60     7360.17    454.65 o 
  10  -2  10      677.29      738.83    172.34 o 
  11  -2  10     5733.58     6509.28    572.33 o 
  12  -2  10       36.99      172.15     83.51 o 
 -10  -1  10     1046.13     1162.53    268.33 o 
  -9  -1  10     3303.45     3154.22    368.78 o 
  -8  -1  10     5297.45     5109.20    295.35 o 
  -7  -1  10        1.81       68.44     29.54 o 
  -6  -1  10    10559.60    10262.47    260.08 o 
  -5  -1  10      402.39      402.11     57.76 o 
  -4  -1  10     2565.52     2277.97     74.35 o 
  -3  -1  10     2031.44     1963.40    103.20 o 
  -2  -1  10     7538.23     7399.51    169.36 o 
  -1  -1  10     1154.16     1048.89     77.27 o 
   0  -1  10    14258.94    14677.06    267.60 o 
   1  -1  10     3987.48     4117.97    118.13 o 
   2  -1  10     4742.59     5027.20    138.52 o 
   3  -1  10     2536.10     2656.19    103.21 o 
   4  -1  10      223.91      355.48    124.20 o 
   5  -1  10       64.74      145.24    119.72 o 
   6  -1  10       88.81      220.77     58.29 o 
   7  -1  10     1190.18     1056.15    111.56 o 
   8  -1  10      240.44      271.93     97.31 o 
   9  -1  10    13577.14    13664.61    610.79 o 
  10  -1  10     2026.58     2150.08    237.63 o 
  11  -1  10     2904.21     3612.74    388.24 o 
  12  -1  10      942.27     1129.71    319.41 o 
 -10   0  10     7544.58     7647.59    646.64 o 
  -9   0  10     2924.01     2376.54    204.78 o 
  -8   0  10     4326.61     4058.71    252.60 o 
  -7   0  10       34.04       92.51     30.16 o 
  -6   0  10     7255.37     7043.65    219.74 o 
  -5   0  10     5184.68     5433.87    193.95 o 
  -4   0  10     1269.46     1300.89     66.83 o 
  -3   0  10     8417.22     8748.44    278.15 o 
  -2   0  10     2062.66     1971.41     71.04 o 
  -1   0  10    10033.39    10163.22    244.58 o 
   0   0  10    16105.96    16912.04    202.06 o 
   1   0  10    42024.45    43418.68    789.65 o 
   2   0  10     1097.18     1149.47     73.03 o 
   3   0  10      687.71      743.33     80.73 o 
   4   0  10     3615.62     3408.73    172.76 o 
   5   0  10     5551.71     5379.00    197.28 o 
   6   0  10      146.38      129.24     58.71 o 
   7   0  10       70.42       92.86     84.35 o 
   8   0  10      737.37      588.98     94.61 o 
   9   0  10     2877.51     2757.48    236.53 o 
  10   0  10     4028.30     3870.15    398.38 o 
  11   0  10      820.35     1000.22    203.43 o 
  12   0  10     3911.86     4283.08    375.50 o 
  -9   1  10     4950.77     4782.96    263.87 o 
  -8   1  10      287.84      263.76     77.93 o 
  -7   1  10       69.66       62.58     32.60 o 
  -6   1  10     7368.95     7297.68    270.56 o 
  -5   1  10    15624.88    15314.31    312.41 o 
  -4   1  10     9318.62     9517.99    241.06 o 
  -3   1  10      154.10      235.19     54.60 o 
  -2   1  10      227.21      181.64     66.17 o 
  -1   1  10    58890.59    61765.87   1096.16 o 
   0   1  10    25969.32    27222.75    511.25 o 
   1   1  10    13153.44    12976.78    401.37 o 
   2   1  10     4479.24     4704.77    132.85 o 
   3   1  10     6226.21     6439.09    162.66 o 
   4   1  10      159.49       52.39     58.82 o 
   5   1  10    21061.08    21673.47    368.21 o 
   6   1  10    20218.82    20174.05    849.13 o 
   7   1  10       90.98      133.44     74.15 o 
   8   1  10      133.26      167.16     46.65 o 
   9   1  10     3509.26     3272.24    366.43 o 
  10   1  10    10342.45    10791.38    788.23 o 
  11   1  10     3884.18     4132.60    355.61 o 
  12   1  10      120.86      147.83    103.88 o 
  13   1  10      703.33      564.47    202.50 o 
  -9   2  10     1538.94     1173.64    172.60 o 
  -8   2  10      724.76      662.21    277.11 o 
  -7   2  10     1372.38     1186.01     99.30 o 
  -6   2  10     2062.97     1830.09    104.81 o 
  -5   2  10      206.10      197.58     44.18 o 
  -4   2  10     2753.46     2878.56    144.06 o 
  -3   2  10     1531.97     1507.76    143.55 o 
  -2   2  10      345.79      444.06    108.12 o 
  -1   2  10    20022.12    20943.21   1049.53 o 
   0   2  10    80973.70    83966.27    898.72 o 
   1   2  10    17228.84    16975.19    173.67 o 
   2   2  10     3595.09     3863.28    108.33 o 
   3   2  10    10133.07    10040.67    269.59 o 
   4   2  10    36119.98    38079.62    702.76 o 
   5   2  10       70.37      127.33     52.73 o 
   6   2  10     8494.01     8246.62    227.70 o 
   7   2  10       56.58       70.08     31.86 o 
   8   2  10    16398.43    16247.29    459.53 o 
   9   2  10     4462.60     4207.73    256.68 o 
  10   2  10     3089.69     3163.79    280.96 o 
  11   2  10     4932.66     4867.02    608.60 o 
  12   2  10      449.17      389.60    125.50 o 
  13   2  10      473.80      411.07    101.97 o 
  -9   3  10     2150.29     1902.79    276.96 o 
  -8   3  10     3247.67     2856.65    226.22 o 
  -7   3  10     2822.10     2384.13    173.82 o 
  -6   3  10     5062.30     4730.09    209.61 o 
  -5   3  10       43.37       94.04     26.28 o 
  -4   3  10      193.84      207.27     74.76 o 
  -3   3  10     3709.62     3554.86    200.28 o 
  -2   3  10    24747.73    26568.37    730.90 o 
  -1   3  10     1438.02     1436.70    200.03 o 
   0   3  10     3465.06     3951.31    233.31 o 
   1   3  10     3513.39     3362.28     88.42 o 
   2   3  10      874.21     1070.88     64.89 o 
   3   3  10     2812.04     2647.22     93.58 o 
   4   3  10     2502.58     2592.50    106.51 o 
   5   3  10    15095.90    14982.52    493.51 o 
   6   3  10     3229.66     3050.56    141.45 o 
   7   3  10     2414.70     2181.66    126.12 o 
   8   3  10     6762.42     6425.49    267.27 o 
   9   3  10    26371.50    28335.66   1372.81 o 
  10   3  10     2150.71     2248.19    244.57 o 
  11   3  10      821.19      991.21    423.12 o 
  12   3  10      540.09      372.20    106.50 o 
  13   3  10     2849.32     3559.71    690.54 o 
  -8   4  10     6071.10     5765.37    478.86 o 
  -7   4  10     1622.29     1490.55    128.75 o 
  -6   4  10     6871.37     7184.05    357.41 o 
  -5   4  10        0.30       53.33     32.59 o 
  -4   4  10    20394.96    21393.88    761.65 o 
  -3   4  10      223.91      205.75     64.12 o 
  -2   4  10     2315.37     2317.22    343.94 o 
  -1   4  10     1505.71     1596.69    148.72 o 
   0   4  10      700.20      761.63    102.99 o 
   1   4  10     3013.43     3175.50     92.74 o 
   2   4  10       39.06       72.03     29.90 o 
   3   4  10     3783.63     3647.78    176.92 o 
   4   4  10      341.67      309.38     37.53 o 
   5   4  10     5523.72     5654.62    227.04 o 
   6   4  10       75.20       51.25     57.23 o 
   7   4  10    16479.54    17184.52    413.73 o 
   8   4  10     3526.79     3140.93    166.29 o 
   9   4  10      724.14      846.09    110.34 o 
  10   4  10      365.82      492.40    136.39 o 
  11   4  10      707.60      660.65    236.77 o 
  12   4  10     2342.17     2742.92    274.75 o 
  13   4  10     1626.16     1299.99    351.02 o 
  -8   5  10       17.32      126.14    114.60 o 
  -7   5  10     1234.72     1194.14    295.12 o 
  -6   5  10     3912.99     3457.58    182.14 o 
  -5   5  10     8789.14     8572.94    215.97 o 
  -4   5  10     1315.10     1364.71     64.77 o 
  -3   5  10    14708.84    14858.75    566.42 o 
  -2   5  10     1693.80     1713.01    249.87 o 
  -1   5  10     7035.12     7502.16    306.18 o 
   0   5  10       19.31       63.24    260.95 o 
   1   5  10     1782.62     1915.89    116.26 o 
   2   5  10      942.98      836.12     65.07 o 
   3   5  10     1606.85     1554.59     90.89 o 
   4   5  10       82.34       96.77     39.32 o 
   5   5  10    18719.08    18616.87    399.80 o 
   6   5  10     8129.42     8112.18    223.97 o 
   7   5  10       65.55       22.54     59.05 o 
   8   5  10     5030.19     5585.45    289.00 o 
   9   5  10       36.14       78.39     63.59 o 
  10   5  10       66.28      213.78     91.42 o 
  11   5  10      227.71      351.85    127.60 o 
  12   5  10      992.28      947.80    183.27 o 
  13   5  10      268.77      282.33    113.08 o 
  -7   6  10     1475.65     1281.64    280.77 o 
  -6   6  10       52.40       56.58     84.55 o 
  -5   6  10     4694.81     4500.25    285.90 o 
  -4   6  10     2193.14     1955.60    125.56 o 
  -3   6  10     5166.13     5090.71    202.94 o 
  -2   6  10     2270.29     2227.20    119.80 o 
  -1   6  10     8575.98     8587.17    357.20 o 
   0   6  10    11129.50    11021.11    224.36 o 
   1   6  10      265.74      269.38     33.47 o 
   2   6  10       87.57       97.49     35.02 o 
   3   6  10    13000.07    13053.30    335.86 o 
   4   6  10    16827.75    17308.12    363.59 o 
   5   6  10     1616.90     1506.92    126.73 o 
   6   6  10    13700.02    14384.80    383.20 o 
   7   6  10     1560.47     1441.55    111.50 o 
   8   6  10     1860.58     1797.92    152.60 o 
   9   6  10        0.96       41.60     57.55 o 
  10   6  10      690.81      501.74    137.73 o 
  11   6  10      413.69      536.49    405.86 o 
  12   6  10      527.44      433.40    154.18 o 
  13   6  10      341.06      398.07    109.96 o 
  -7   7  10      661.90      450.16    171.19 o 
  -6   7  10     2046.77     1228.25    275.86 o 
  -5   7  10       98.27      215.04     69.33 o 
  -4   7  10       18.16       63.41     26.66 o 
  -3   7  10     4083.70     4099.88    230.55 o 
  -2   7  10    12825.74    13635.62    380.88 o 
  -1   7  10     6485.92     6408.61    247.90 o 
   0   7  10      403.64      495.85     63.97 o 
   1   7  10        3.30      111.41     77.52 o 
   2   7  10     8748.34     8485.63    205.37 o 
   3   7  10       15.37       65.97     37.91 o 
   4   7  10     9242.55     9442.07    272.36 o 
   5   7  10     2597.95     2708.23    135.02 o 
   6   7  10      862.29      831.09    106.64 o 
   7   7  10      377.48      251.92     88.08 o 
   8   7  10    10545.85    10578.34    375.94 o 
   9   7  10     9502.23     9974.90    474.57 o 
  10   7  10       59.62      220.47    105.93 o 
  11   7  10      565.45      594.85    156.94 o 
  12   7  10     4101.04     4819.80    337.67 o 
  13   7  10     4444.36     4274.71    903.53 o 
  -6   8  10      126.94      -67.53    163.27 o 
  -5   8  10      339.51      291.55    122.00 o 
  -4   8  10     1246.61     1378.01    260.60 o 
  -3   8  10        1.02       78.30     32.65 o 
  -2   8  10     2218.51     2123.63    146.10 o 
  -1   8  10     1279.62     1475.70     84.76 o 
   0   8  10       53.45       63.47     47.16 o 
   1   8  10     1007.37     1128.49    100.44 o 
   2   8  10     9163.84     9872.46    272.89 o 
   3   8  10     4855.67     4858.36    220.31 o 
   4   8  10       20.95      162.26     98.35 o 
   5   8  10       67.22       96.53     37.98 o 
   6   8  10     1732.15     1698.80    173.94 o 
   7   8  10     4524.12     4167.82    185.47 o 
   8   8  10     1322.97     1510.03    294.17 o 
   9   8  10     1499.32     1839.18    203.69 o 
  10   8  10       42.84      220.38    117.76 o 
  11   8  10     4707.49     4750.38    427.32 o 
  12   8  10      525.30      379.43    135.82 o 
  -5   9  10       14.81      183.23    134.37 o 
  -4   9  10     1707.08     1581.28    294.12 o 
  -3   9  10     2960.18     2980.54    326.02 o 
  -2   9  10       35.60      120.29     42.14 o 
  -1   9  10      129.09      103.90     35.05 o 
   0   9  10     8471.80     8846.25    302.27 o 
   1   9  10     2707.75     2440.06    172.17 o 
   2   9  10     5739.56     5403.51    224.71 o 
   3   9  10     1658.12     1796.32    212.37 o 
   4   9  10      366.00      366.56     70.29 o 
   5   9  10     1133.15      996.29    104.13 o 
   6   9  10        7.69       73.85     74.20 o 
   7   9  10      334.32      362.79    180.01 o 
   8   9  10     1589.63     1388.82    188.53 o 
   9   9  10       59.55      195.96     68.00 o 
  10   9  10       50.03      -12.41    131.86 o 
  11   9  10     6615.76     7127.59    556.13 o 
  12   9  10     7901.12     7211.77    494.85 o 
  -4  10  10       47.57       90.41     95.63 o 
  -3  10  10     1976.90     1834.78    186.82 o 
  -2  10  10      177.56      203.92    179.92 o 
  -1  10  10     6011.14     6224.71    368.88 o 
   0  10  10      414.89      414.94     80.70 o 
   1  10  10     3055.29     3364.00    184.15 o 
   2  10  10     1853.54     1477.42    124.37 o 
   3  10  10    12075.56    12204.30    412.60 o 
   4  10  10      202.57      313.29     73.25 o 
   5  10  10     1575.56     1648.46    137.13 o 
   6  10  10      951.27      896.22    146.45 o 
   7  10  10       25.55      143.01     61.19 o 
   8  10  10       92.98      241.50     86.54 o 
   9  10  10     4873.86     4855.89    301.79 o 
  10  10  10     3016.90     3329.09    312.14 o 
  11  10  10      238.92      235.86    106.17 o 
  12  10  10     1104.92     1416.29    284.54 o 
  -3  11  10     2808.25     2751.53    430.29 o 
  -2  11  10     1334.25     1227.38    193.10 o 
  -1  11  10     3337.82     3508.71    305.30 o 
   0  11  10     2031.08     1903.28    173.58 o 
   1  11  10      278.02      250.56     81.65 o 
   2  11  10     1672.15     1616.39    195.88 o 
   3  11  10     4782.70     4488.34    322.64 o 
   4  11  10    14263.60    14451.20    482.03 o 
   5  11  10        5.86       80.56     37.19 o 
   6  11  10      872.88      823.26    142.81 o 
   7  11  10     3974.98     3714.64    282.20 o 
   8  11  10     5431.07     5578.10    341.66 o 
   9  11  10        6.69      193.69    104.08 o 
  10  11  10     2240.16     2400.35    309.10 o 
  11  11  10       15.92      129.37    157.75 o 
  -2  12  10     1167.97     1011.90    310.07 o 
  -1  12  10      123.51      144.69    102.49 o 
   0  12  10     1106.67     1181.50    173.71 o 
   1  12  10      385.11      304.99     81.78 o 
   2  12  10     7425.96     7076.98    464.18 o 
   3  12  10     3710.26     3434.13    299.82 o 
   4  12  10     1244.20     1020.62    167.52 o 
   5  12  10     1700.70     1877.87    216.33 o 
   6  12  10     3786.32     3254.70    352.48 o 
   7  12  10      181.47      144.61    114.55 o 
   8  12  10     9990.39    10445.80    639.38 o 
   9  12  10     3040.15     2536.60    578.10 o 
  10  12  10      235.67      269.39    127.19 o 
   0  13  10     1568.66     1511.09    263.16 o 
   1  13  10      969.97      903.16    160.09 o 
   2  13  10      584.83      582.36    170.06 o 
   3  13  10     2671.58     2715.15    284.59 o 
   4  13  10       12.89      146.27     98.28 o 
   5  13  10      968.38      948.26    237.98 o 
   6  13  10      270.76      389.00    128.70 o 
   7  13  10     3442.46     2948.63    236.67 o 
   8  13  10       35.07      417.10     93.23 o 
   9  13  10     2673.85     2329.81    261.96 o 
   3  14  10      757.25      420.36    149.52 o 
   4  14  10       97.72      131.47     76.09 o 
   5  14  10     3386.23     2902.50    294.07 o 
   6  14  10      524.22      128.65     82.25 o 
  -5 -12  11      942.77      943.07    289.00 o 
  -4 -12  11      472.98      660.99    229.60 o 
  -3 -12  11      611.38      393.25    117.65 o 
  -2 -12  11      377.74      379.99    104.30 o 
  -1 -12  11      609.08      550.48    170.53 o 
   0 -12  11      426.28      225.85     55.34 o 
   1 -12  11     2232.69     2250.96    256.51 o 
   2 -12  11      609.23      430.91    150.72 o 
  -6 -11  11      343.37      428.89    121.42 o 
  -5 -11  11     3196.64     3258.59    331.45 o 
  -3 -11  11     1502.58     1472.39    176.36 o 
  -2 -11  11      432.87      315.29     70.11 o 
  -1 -11  11     1255.85     1385.50    152.16 o 
   0 -11  11      884.93      774.11    174.02 o 
   1 -11  11       85.43      250.18     93.80 o 
   2 -11  11      271.40      286.40     86.98 o 
   3 -11  11      924.68     1077.77    366.62 o 
   4 -11  11     2419.96     2713.62    314.61 o 
  -7 -10  11     5970.18     6363.64    616.03 o 
  -6 -10  11      796.61     1188.52    264.72 o 
  -5 -10  11     1131.21     1038.25    173.18 o 
  -4 -10  11       48.00      222.37    140.19 o 
  -3 -10  11     4028.56     4416.32    282.05 o 
  -2 -10  11     5759.47     5886.20    368.17 o 
  -1 -10  11       26.10      124.28     51.84 o 
   0 -10  11      418.51      347.57     77.38 o 
   1 -10  11      364.67      267.97     64.88 o 
   2 -10  11      335.43      186.91    240.83 o 
   3 -10  11      732.51     1120.90    279.97 o 
   4 -10  11     2713.06     2824.63    614.38 o 
   5 -10  11      365.23      182.03    288.10 o 
   6 -10  11     1169.93     1126.90    225.47 o 
  -8  -9  11     3429.05     3333.04    440.83 o 
  -7  -9  11       26.38      114.40    113.49 o 
  -6  -9  11      718.93      592.75    165.47 o 
  -5  -9  11     1714.81     1554.75    325.88 o 
  -4  -9  11     7148.31     7338.46    341.43 o 
  -3  -9  11      130.06       76.62     72.34 o 
  -2  -9  11     8390.45     8612.39    331.71 o 
  -1  -9  11     4951.75     4916.95    314.95 o 
   0  -9  11     1030.63      820.03    207.24 o 
   1  -9  11      393.95      357.11    104.81 o 
   2  -9  11    13148.12    14406.27    615.33 o 
   3  -9  11     1456.82     1459.56    291.23 o 
   4  -9  11      549.06      473.59    147.20 o 
   5  -9  11      215.91      173.19    132.86 o 
   6  -9  11     2204.80     2356.19    293.91 o 
   7  -9  11     2636.18     2706.74    328.30 o 
  -9  -8  11      256.27      263.71    140.49 o 
  -8  -8  11     4994.37     5960.34    481.57 o 
  -7  -8  11      467.97      329.04    124.33 o 
  -6  -8  11       30.89     -114.20    114.20 o 
  -5  -8  11      220.61      110.18     40.75 o 
  -4  -8  11     5469.10     5389.36    244.17 o 
  -3  -8  11    14911.87    15528.50    471.46 o 
  -2  -8  11      184.92      149.60     46.98 o 
  -1  -8  11     3182.76     3068.66    216.37 o 
   0  -8  11     6544.95     6532.72    311.73 o 
   1  -8  11     8278.59     8318.10    358.24 o 
   2  -8  11     1613.20     2053.65    213.99 o 
   3  -8  11     8423.18     8991.79    381.82 o 
   4  -8  11        4.80      -64.77     95.71 o 
   5  -8  11      870.55     1068.17    199.55 o 
   6  -8  11     1090.07      825.78    234.05 o 
   7  -8  11     3692.29     3673.05    598.97 o 
   8  -8  11     2055.49     2040.91    374.50 o 
  -9  -7  11       12.68      153.03    104.86 o 
  -8  -7  11     2225.74     2032.54   1836.16 o 
  -7  -7  11      898.00     1171.86    178.32 o 
  -6  -7  11     1873.93     1976.55   1593.82 o 
  -5  -7  11     2011.77     1922.02    115.96 o 
  -4  -7  11       10.67       58.27     31.61 o 
  -3  -7  11     3463.43     3469.83    150.53 o 
  -2  -7  11     1447.58     1363.00    104.86 o 
  -1  -7  11     1505.64     1266.25    105.44 o 
   0  -7  11      130.07       91.91     49.06 o 
   1  -7  11    13510.32    12813.12    402.02 o 
   2  -7  11     2502.76     2557.17    193.09 o 
   3  -7  11     2811.18     2995.24    287.92 o 
   4  -7  11     2635.28     2667.80    297.68 o 
   5  -7  11     2762.24     3177.54    270.87 o 
   6  -7  11     4569.46     4556.48    392.62 o 
   7  -7  11      741.89      973.26    213.84 o 
   8  -7  11     1365.71     1261.87    334.16 o 
   9  -7  11      255.77      221.67     83.02 o 
  -9  -6  11     1101.46     1034.48    224.98 o 
  -8  -6  11     3194.96     3425.96    411.22 o 
  -7  -6  11     7663.65     7923.25    800.97 o 
  -6  -6  11      396.80      255.18     70.92 o 
  -5  -6  11     2850.55     2746.97    152.35 o 
  -4  -6  11       21.27       17.37     33.50 o 
  -3  -6  11     5605.64     6152.08    220.70 o 
  -2  -6  11     1475.89     1542.36    101.14 o 
  -1  -6  11      903.47      786.47    111.92 o 
   0  -6  11      102.84      121.28     35.90 o 
   1  -6  11      707.90      702.37     89.31 o 
   2  -6  11     4993.73     4882.77    256.80 o 
   3  -6  11      535.24      499.69    101.52 o 
   4  -6  11     9083.27     8833.86    436.01 o 
   5  -6  11     1257.83     1079.51    165.94 o 
   6  -6  11     2350.65     2492.85    255.37 o 
   7  -6  11      710.04      772.26    490.00 o 
   8  -6  11     3357.27     3319.50    330.25 o 
   9  -6  11      281.95      349.77     98.48 o 
  -9  -5  11     5012.74     5394.98    432.10 o 
  -8  -5  11     2841.10     2397.14    218.16 o 
  -7  -5  11     1700.69     1763.12    199.31 o 
  -6  -5  11      738.77      686.10     89.31 o 
  -5  -5  11     4982.05     5494.23    182.70 o 
  -4  -5  11     3259.65     3215.65    124.91 o 
  -3  -5  11     5487.49     5886.76    216.96 o 
  -2  -5  11    10691.06    11872.80    318.02 o 
  -1  -5  11      415.92      525.34     66.54 o 
   0  -5  11      121.24       98.84     54.42 o 
   1  -5  11     6200.21     5998.80    214.30 o 
   2  -5  11     9494.44     9585.76    329.91 o 
   3  -5  11     6834.81     7177.62    292.33 o 
   4  -5  11      435.57      493.71     93.01 o 
   5  -5  11      361.50      262.58     90.61 o 
   6  -5  11     3374.19     3145.91    297.73 o 
   7  -5  11      911.39      873.38    188.49 o 
   8  -5  11      562.19      529.04    155.16 o 
   9  -5  11      776.66      612.54    145.46 o 
  10  -5  11       38.47       36.39    160.61 o 
 -10  -4  11       70.88      280.77    110.68 o 
  -9  -4  11      945.33      940.06    306.16 o 
  -8  -4  11     9572.11     8933.38    666.46 o 
  -7  -4  11     4125.76     3829.71    239.07 o 
  -6  -4  11     1745.05     1536.99     89.91 o 
  -5  -4  11     2201.77     2162.25     90.11 o 
  -4  -4  11    17522.57    18914.29    583.80 o 
  -3  -4  11     2617.33     2747.72    118.35 o 
  -2  -4  11     2677.47     3044.70    114.75 o 
  -1  -4  11      347.28      422.13     66.38 o 
   0  -4  11    17357.50    18260.41    375.18 o 
   1  -4  11     5643.47     5349.28    169.63 o 
   2  -4  11     6430.99     6058.44    184.71 o 
   3  -4  11    10070.34     9966.57    249.58 o 
   4  -4  11      645.15      652.18     67.93 o 
   5  -4  11       31.15      103.95     51.87 o 
   6  -4  11     5380.04     5792.02    339.71 o 
   7  -4  11     8876.29     9067.36    771.42 o 
   8  -4  11        9.10      -29.49    124.58 o 
   9  -4  11       25.31       20.12    169.84 o 
  10  -4  11      694.42      395.54     91.69 o 
  11  -4  11     1099.27      728.81    286.54 o 
 -10  -3  11     1747.58     1378.67    259.70 o 
  -9  -3  11      251.34      211.23    126.64 o 
  -8  -3  11      360.69      202.19     67.43 o 
  -7  -3  11      821.76      795.92    144.22 o 
  -6  -3  11     2311.18     2045.01    121.61 o 
  -5  -3  11     9720.21     9356.42    311.50 o 
  -4  -3  11      317.32      273.60     50.62 o 
  -3  -3  11     1234.32     1286.54     68.68 o 
  -2  -3  11     1778.39     1702.00    124.32 o 
  -1  -3  11      108.20       33.20     36.53 o 
   0  -3  11    10841.57    10888.46    238.69 o 
   1  -3  11    32890.71    33109.52    654.34 o 
   2  -3  11     7014.22     6557.56    186.37 o 
   3  -3  11     1778.29     1924.99     98.11 o 
   4  -3  11       28.15       55.41     57.23 o 
   5  -3  11     9808.62     9626.70    308.34 o 
   6  -3  11      249.22       95.01     54.66 o 
   7  -3  11      844.27      507.19    110.88 o 
   8  -3  11      199.08      259.04    100.22 o 
   9  -3  11     4184.68     4686.82    391.18 o 
  10  -3  11      554.33      426.71    147.15 o 
  11  -3  11     1643.20     1716.90    360.10 o 
 -10  -2  11      729.90      594.56    207.42 o 
  -9  -2  11      165.43      217.05    126.94 o 
  -8  -2  11     2414.43     2080.14    167.30 o 
  -7  -2  11     1878.76     1692.17    141.17 o 
  -6  -2  11     2811.10     2449.33    178.98 o 
  -5  -2  11     3287.71     3235.38    115.99 o 
  -4  -2  11     2633.62     2515.71    105.01 o 
  -3  -2  11      161.87       90.60     23.56 o 
  -2  -2  11     2914.30     3168.87    144.01 o 
  -1  -2  11    11683.71    12151.16    243.08 o 
   0  -2  11      208.70      155.84     41.87 o 
   1  -2  11     2411.71     2396.98     98.61 o 
   2  -2  11     3085.76     3232.31    133.07 o 
   3  -2  11     2192.26     2369.25    120.15 o 
   4  -2  11     5918.73     6127.20    267.65 o 
   5  -2  11     2685.18     2471.66    159.95 o 
   6  -2  11     7775.37     7482.25    260.54 o 
   7  -2  11       29.86      258.90    144.50 o 
   8  -2  11      674.87      237.57    221.42 o 
   9  -2  11     4475.71     4061.76    386.79 o 
  10  -2  11    10790.64    10735.49   1068.10 o 
  11  -2  11      628.66      501.18    157.19 o 
  12  -2  11      836.92     1013.54    208.08 o 
  -9  -1  11     3453.47     2972.90    270.44 o 
  -8  -1  11      785.86      670.50    208.42 o 
  -7  -1  11     2879.29     2746.37    131.91 o 
  -6  -1  11       51.90       54.87     27.17 o 
  -5  -1  11     1674.81     1698.17     90.80 o 
  -4  -1  11     1759.05     1610.76     94.26 o 
  -3  -1  11     4312.79     4288.82    125.22 o 
  -2  -1  11       90.44       81.80     34.49 o 
  -1  -1  11     1361.12     1395.20     60.12 o 
   0  -1  11    11694.83    12165.39    217.91 o 
   1  -1  11      202.73      153.01     37.39 o 
   2  -1  11     1222.89     1422.48     79.78 o 
   3  -1  11     2117.42     2257.61    109.06 o 
   4  -1  11     3369.22     3141.63    143.94 o 
   5  -1  11      942.32      924.25     88.16 o 
   6  -1  11     1231.77     1201.32    106.03 o 
   7  -1  11      735.46      951.17    185.72 o 
   8  -1  11     6778.63     6020.06    359.83 o 
   9  -1  11     3280.11     2815.43    318.05 o 
  10  -1  11     2213.44     2851.71    301.52 o 
  11  -1  11     2018.57     2096.78    238.98 o 
  12  -1  11      701.77     1128.21    275.25 o 
  -9   0  11     6527.07     6232.08    435.71 o 
  -8   0  11     3476.75     3472.41    341.33 o 
  -7   0  11      118.49      138.07     40.91 o 
  -6   0  11      320.08      232.68     46.27 o 
  -5   0  11     4522.97     4456.87    135.97 o 
  -4   0  11     6110.05     6076.17    205.18 o 
  -3   0  11     1637.41     1697.11     61.76 o 
  -2   0  11     6022.44     5886.60    137.06 o 
  -1   0  11     7326.94     7794.75    170.84 o 
   0   0  11    15568.29    16150.97    248.36 o 
   1   0  11      170.14      151.27     33.38 o 
   2   0  11     4308.85     4566.92    142.24 o 
   3   0  11      541.47      391.52     53.62 o 
   4   0  11     1275.98     1344.52    107.49 o 
   5   0  11     8420.11     8301.05    375.67 o 
   6   0  11     6120.32     6031.23    224.78 o 
   7   0  11     3661.79     3558.17    170.52 o 
   8   0  11      220.10      123.06    209.22 o 
   9   0  11     4244.38     3915.47    429.04 o 
  10   0  11       54.27      109.23    104.26 o 
  11   0  11     3132.86     3143.77    326.30 o 
  12   0  11        7.37     -125.03    125.03 o 
  -8   1  11     2046.75     2008.75    252.68 o 
  -7   1  11      483.14      276.79     79.18 o 
  -6   1  11     4834.72     4226.32    195.48 o 
  -5   1  11      142.08      126.61     34.30 o 
  -4   1  11     2351.55     2243.42    123.40 o 
  -3   1  11     1950.25     1986.26    213.84 o 
  -2   1  11     4589.52     4759.84    225.08 o 
  -1   1  11     1026.88      857.18    118.26 o 
   0   1  11    51287.99    54057.28    804.05 o 
   1   1  11    34355.81    35843.28    474.81 o 
   2   1  11      239.63      329.17     61.40 o 
   3   1  11     2199.66     2115.72     97.25 o 
   4   1  11    19073.22    19378.62    546.78 o 
   5   1  11    10945.59    10352.30    308.34 o 
   6   1  11     6049.75     5735.63    219.88 o 
   7   1  11     3383.82     3281.32    175.25 o 
   8   1  11     1382.53     1415.76    185.59 o 
   9   1  11     1448.36     1532.88    225.80 o 
  10   1  11      302.12      409.86    177.72 o 
  11   1  11     1838.60     1967.57    317.30 o 
  12   1  11     1490.10     1472.51    233.08 o 
  -9   2  11      234.45      145.30    128.75 o 
  -8   2  11      711.13      687.08    134.94 o 
  -7   2  11      448.15      329.61     96.28 o 
  -6   2  11     6149.08     5699.07    210.08 o 
  -5   2  11     4460.67     4142.70    196.54 o 
  -4   2  11      147.01      181.44     85.60 o 
  -3   2  11       43.44       37.09    113.44 o 
  -2   2  11     9534.22    10377.10    391.05 o 
  -1   2  11    17821.12    18086.23    501.23 o 
   0   2  11     1919.58     1953.86    226.69 o 
   1   2  11    17266.80    18107.40    262.89 o 
   2   2  11      688.04      689.07     74.08 o 
   3   2  11     5796.04     6281.35    179.63 o 
   4   2  11     4441.24     4482.50    183.88 o 
   5   2  11    34769.46    35197.07   1278.64 o 
   6   2  11     7427.47     7314.02    224.59 o 
   7   2  11      895.06     1093.23     99.35 o 
   8   2  11       37.90      120.87    125.53 o 
   9   2  11    14795.41    15237.45    657.47 o 
  10   2  11     4675.16     4404.21    410.33 o 
  11   2  11       37.82      273.75    105.36 o 
  12   2  11       25.52      -66.30    196.23 o 
  13   2  11     1234.47     1105.06    189.67 o 
  -8   3  11     2928.08     2678.68    397.88 o 
  -7   3  11     1124.09      840.04    218.38 o 
  -6   3  11     3037.03     2805.06    122.91 o 
  -5   3  11     1103.79     1059.14    137.52 o 
  -4   3  11     1965.35     1886.03    161.40 o 
  -3   3  11     7289.84     7597.31    400.28 o 
  -2   3  11      231.65      188.95     83.93 o 
  -1   3  11    11185.24    12051.68    509.16 o 
   0   3  11     2346.89     2391.02    191.85 o 
   1   3  11      419.66      438.98     59.86 o 
   2   3  11       18.55       59.19     62.03 o 
   3   3  11    10096.12    10175.04    320.97 o 
   4   3  11    19512.19    20321.45    655.33 o 
   5   3  11     3763.60     3694.15    160.40 o 
   6   3  11    13327.32    13621.16    360.51 o 
   7   3  11     1448.17     1311.52    102.50 o 
   8   3  11    13913.78    14791.86    557.77 o 
   9   3  11       30.47      -57.37    107.15 o 
  10   3  11     5827.66     5284.71    368.07 o 
  11   3  11        1.21      217.14    125.99 o 
  12   3  11     2662.10     2951.44    321.71 o 
  13   3  11      399.36      477.18    116.13 o 
  -8   4  11     2141.58     1385.60    318.40 o 
  -7   4  11     1167.34     1180.09    287.40 o 
  -6   4  11      240.96       47.22     83.49 o 
  -5   4  11    16648.35    16371.50    658.03 o 
  -4   4  11     1882.24     1832.71    152.73 o 
  -3   4  11    18633.89    19022.48    691.59 o 
  -2   4  11     2621.63     2927.56    213.71 o 
  -1   4  11      272.62      420.13    158.25 o 
   0   4  11       65.73      119.45     81.78 o 
   1   4  11     2051.22     2056.35     94.43 o 
   2   4  11     1244.47     1311.76     65.98 o 
   3   4  11      313.13      346.94     53.94 o 
   4   4  11     3112.97     3356.30    138.11 o 
   5   4  11       93.06       42.22     56.21 o 
   6   4  11    24501.88    26165.29    805.41 o 
   7   4  11     7513.15     7231.65    259.17 o 
   8   4  11     7779.26     7514.72    367.51 o 
   9   4  11     1871.22     1839.77    209.61 o 
  10   4  11      238.43      223.84    139.23 o 
  11   4  11      113.91      156.89    231.45 o 
  12   4  11     4318.22     4871.58    466.12 o 
  13   4  11     5119.42     5738.63    443.55 o 
  -7   5  11       78.70      279.17    177.21 o 
  -6   5  11     2956.10     3118.60    474.84 o 
  -5   5  11     9042.46     9214.41    604.59 o 
  -4   5  11    27004.73    28958.49   8274.05 o 
  -3   5  11        3.42       13.56    107.07 o 
  -2   5  11     6708.20     6951.95    414.54 o 
  -1   5  11     3509.77     3385.65    367.62 o 
   0   5  11     9130.17     8816.69    362.15 o 
   1   5  11     2019.03     1945.45     80.99 o 
   2   5  11     3041.06     3167.13    116.81 o 
   3   5  11       83.18      115.39     45.91 o 
   4   5  11     8157.01     7982.74    210.91 o 
   5   5  11     1897.22     1955.84    119.14 o 
   6   5  11     9767.11     9797.05    306.25 o 
   7   5  11    14340.19    15160.49    372.33 o 
   8   5  11      218.00      193.25     72.77 o 
   9   5  11      108.21      250.87     91.92 o 
  10   5  11     3791.29     3822.84    310.22 o 
  11   5  11     3198.21     3253.82    419.27 o 
  12   5  11      158.58      351.04     99.37 o 
  13   5  11      796.50      935.84    248.06 o 
  -7   6  11      358.16      368.78    116.70 o 
  -6   6  11     7123.89     7711.11    712.77 o 
  -5   6  11     1616.30     2187.27    358.14 o 
  -4   6  11     5009.50     5334.57    634.80 o 
  -3   6  11     3884.69     4438.77   1570.34 o 
  -2   6  11     4868.28     4593.91    337.67 o 
  -1   6  11     5849.26     5525.03    323.07 o 
   0   6  11     7809.00     7626.14    979.79 o 
   1   6  11    10253.48    10543.08    278.18 o 
   2   6  11      284.62      331.38     62.42 o 
   3   6  11     2792.23     2719.67    108.61 o 
   4   6  11     6348.99     6353.16    195.94 o 
   5   6  11    28768.59    28864.43    522.71 o 
   6   6  11     1334.89     1401.75    114.89 o 
   7   6  11      638.49      657.54    199.14 o 
   8   6  11      443.05      523.46    117.06 o 
   9   6  11     2464.83     2814.54    396.07 o 
  10   6  11      327.27      678.98    334.31 o 
  11   6  11     2580.63     2424.46    314.24 o 
  12   6  11     1401.68     1673.50    237.45 o 
  13   6  11      714.11      746.96    194.79 o 
  -6   7  11      999.73      597.07    212.64 o 
  -5   7  11     1960.69     2112.32    353.32 o 
  -4   7  11        8.20      110.49     74.86 o 
  -3   7  11     1551.35     1718.05    275.65 o 
  -2   7  11       10.64      -87.50    136.07 o 
   0   7  11     4291.70     4179.83    137.89 o 
   1   7  11     2393.04     2266.07    173.86 o 
   2   7  11     2025.03     1926.28    186.00 o 
   3   7  11    20112.44    20858.73    503.15 o 
   4   7  11     5927.78     5903.71    275.56 o 
   5   7  11     2556.71     2857.03    174.30 o 
   6   7  11     3257.54     2901.38    192.78 o 
   7   7  11      601.55      681.42    106.60 o 
   8   7  11     1055.26     1037.06    177.60 o 
   9   7  11     2725.46     3097.74    370.03 o 
  10   7  11     3886.28     4120.74    324.32 o 
  11   7  11      503.65      449.35    167.60 o 
  12   7  11     2324.64     2427.66    287.90 o 
  -5   8  11      730.79      175.31    181.03 o 
  -4   8  11      105.92      160.86    119.01 o 
  -3   8  11     2424.89     2443.71    244.20 o 
  -2   8  11     2478.42     2686.63    191.63 o 
  -1   8  11       82.65       72.39     51.52 o 
   0   8  11       53.98       68.52     39.01 o 
   1   8  11     2938.93     3111.38    171.93 o 
   2   8  11     2710.73     2641.74    145.29 o 
   3   8  11     3243.07     3320.39    145.87 o 
   4   8  11    12577.42    12844.11    417.70 o 
   5   8  11      687.19      702.05    134.47 o 
   6   8  11      623.04      516.10    182.57 o 
   7   8  11      647.66      668.81    205.02 o 
   8   8  11     6492.12     7244.47    420.72 o 
   9   8  11     1060.38     1154.83    221.75 o 
  10   8  11     1958.10     2497.21    299.19 o 
  11   8  11      146.89      327.38    119.23 o 
  12   8  11    10583.04    11980.63    746.03 o 
  -5   9  11     3900.73     3998.55    480.06 o 
  -4   9  11     1582.30     1131.02    276.96 o 
  -3   9  11      164.53      173.50    133.66 o 
  -2   9  11      669.32      570.38    136.38 o 
  -1   9  11      310.63      264.23     80.40 o 
   0   9  11     1179.15     1172.45     99.65 o 
   1   9  11     2056.09     2167.55    130.54 o 
   2   9  11     6217.62     6064.81    261.92 o 
   3   9  11       20.53       -4.21     45.53 o 
   4   9  11     1317.91     1441.55    129.56 o 
   5   9  11      292.68      229.77    134.87 o 
   6   9  11     1039.40     1140.26    140.14 o 
   7   9  11      797.04      733.45    123.11 o 
   8   9  11      501.42      356.56    190.91 o 
   9   9  11      372.96      358.39    251.77 o 
  10   9  11     1110.79     1166.76    340.28 o 
  11   9  11     2891.07     3214.70    379.12 o 
  12   9  11      876.32      799.26    181.18 o 
  -4  10  11      591.63      577.70    194.07 o 
  -3  10  11      667.11      336.16    124.23 o 
  -2  10  11     2188.76     1966.56    260.70 o 
  -1  10  11        7.15      127.48    101.00 o 
   0  10  11     7106.59     7959.66    458.97 o 
   1  10  11     1326.02     1279.85    114.60 o 
   2  10  11     2485.25     2713.06    167.61 o 
   3  10  11      773.79      614.97    109.64 o 
   4  10  11     9930.04     9307.15    345.09 o 
   5  10  11     2200.78     1893.66    149.50 o 
   6  10  11      363.36      338.84     84.24 o 
   7  10  11       59.55      102.28     71.58 o 
   8  10  11     3063.67     3043.83    275.33 o 
   9  10  11     1950.11     2122.63    201.82 o 
  10  10  11      128.89      121.93    107.31 o 
  11  10  11     1332.40     1195.34    333.35 o 
  -2  11  11     6944.08     7575.03    790.74 o 
  -1  11  11     4773.93     4959.59    507.06 o 
   0  11  11      116.51      107.70     72.89 o 
   1  11  11      474.80      426.60     85.13 o 
   2  11  11     2750.12     1982.37    374.80 o 
   3  11  11     8918.62     9387.99    350.77 o 
   4  11  11      553.24      426.85     99.04 o 
   5  11  11     2398.36     2134.35    235.54 o 
   6  11  11      304.84      249.62    100.80 o 
   7  11  11      661.97      606.48    155.94 o 
   8  11  11     3033.47     3222.01    335.71 o 
   9  11  11    10440.32    10767.62    545.98 o 
  10  11  11     2612.46     2457.81    274.88 o 
  11  11  11       55.01      124.51     66.36 o 
  -1  12  11     1312.57     1236.08    302.85 o 
   0  12  11        0.89      -24.49     92.45 o 
   1  12  11     1064.75      832.91    201.66 o 
   2  12  11      139.74      183.52     87.57 o 
   3  12  11     5439.21     5140.20    374.82 o 
   4  12  11    11535.28    11035.94    530.61 o 
   5  12  11      376.62       53.38    140.64 o 
   6  12  11       10.72      158.19    129.30 o 
   7  12  11     8387.52     8190.73    533.96 o 
   8  12  11     3002.47     3143.75    254.98 o 
   9  12  11     1794.24     1643.13    228.37 o 
  10  12  11      961.37     1051.20    434.91 o 
   1  13  11      958.99     1002.46    278.11 o 
   2  13  11     2282.91     2361.38    220.87 o 
   3  13  11       24.85      117.68    122.73 o 
   4  13  11     2246.95     1918.82    344.69 o 
   5  13  11      210.39       81.88    112.22 o 
   6  13  11     2686.67     2342.36    223.55 o 
   7  13  11        7.15      109.10    119.11 o 
   8  13  11     4527.96     3730.51    614.88 o 
  -3 -12  12        8.20      -91.73     91.73 o 
  -2 -12  12      769.35      534.13    187.50 o 
  -1 -12  12      288.68      254.21     73.81 o 
   0 -12  12      739.37      497.52    157.85 o 
   1 -12  12        3.13      244.08     87.50 o 
  -5 -11  12        4.50      259.90    132.76 o 
  -4 -11  12     1063.19     1621.72    308.27 o 
  -3 -11  12      135.86      139.80    101.03 o 
  -2 -11  12     2329.68     2281.52    245.63 o 
  -1 -11  12      319.84      234.68    119.27 o 
   0 -11  12       57.35      147.86    106.02 o 
   1 -11  12      682.26      454.15    110.78 o 
   2 -11  12        7.82      194.07    113.19 o 
   3 -11  12       77.54       93.10     99.85 o 
  -6 -10  12     1654.59     1492.77    254.28 o 
  -5 -10  12      174.08       41.24    110.48 o 
  -4 -10  12     1029.81      923.53    160.07 o 
  -3 -10  12      422.58      336.44    103.98 o 
  -2 -10  12     1421.68     1180.56    134.85 o 
  -1 -10  12     5232.57     5615.37    466.82 o 
   0 -10  12      244.40      202.51     81.26 o 
   1 -10  12       28.63      106.04     78.61 o 
   2 -10  12     1185.22     1400.88    164.89 o 
   3 -10  12     2098.13     2196.76    285.04 o 
   4 -10  12      302.40      426.97    141.11 o 
   5 -10  12      400.78      465.34    136.14 o 
  -7  -9  12     5293.96     5800.29    555.93 o 
  -6  -9  12      108.32      176.11    162.16 o 
  -5  -9  12      712.21      662.71    124.34 o 
  -4  -9  12     1399.81     1362.95    153.28 o 
  -3  -9  12     9880.09     9901.49    358.72 o 
  -2  -9  12     1608.61     1495.34    167.23 o 
  -1  -9  12       78.69      219.06     62.16 o 
   0  -9  12      289.60      194.12     82.69 o 
   1  -9  12     8464.21     9889.45    466.20 o 
   2  -9  12      353.22      409.18    163.27 o 
   3  -9  12     5060.81     5197.74    390.25 o 
   4  -9  12     1136.33     1037.93    227.97 o 
   5  -9  12       11.22      -10.86     91.99 o 
   6  -9  12       16.83      163.43    102.10 o 
  -8  -8  12       17.48      118.21    131.25 o 
  -7  -8  12     1485.41     1478.72    265.82 o 
  -6  -8  12       30.98      203.40    139.18 o 
  -5  -8  12     2776.43     2794.11    280.22 o 
  -4  -8  12     1994.98     2206.13    182.93 o 
  -3  -8  12     1240.86     1106.03    145.98 o 
  -2  -8  12     6700.81     6714.77    306.29 o 
  -1  -8  12      139.36       42.98     49.79 o 
   0  -8  12      555.14      548.41     99.95 o 
   1  -8  12     5318.11     5701.50    346.75 o 
   2  -8  12    16661.57    17497.00    713.20 o 
   3  -8  12       91.50       83.54    207.87 o 
   4  -8  12     2010.17     2458.65    282.73 o 
   5  -8  12     1699.04     2158.10    259.68 o 
   6  -8  12     3583.56     3973.14    430.59 o 
   7  -8  12      435.19      377.86     94.05 o 
  -8  -7  12     1280.51     1534.72    301.44 o 
  -7  -7  12     1048.82     1100.11    277.96 o 
  -6  -7  12      631.22      728.52    205.81 o 
  -5  -7  12     1409.91     1203.32    176.12 o 
  -4  -7  12     4495.40     4550.14    258.80 o 
  -3  -7  12     1612.92     1665.36    110.51 o 
  -2  -7  12     1231.62     1341.18    105.96 o 
  -1  -7  12      698.61      639.79    141.52 o 
   0  -7  12     6005.83     6036.28    208.75 o 
   1  -7  12      527.73      488.34    109.33 o 
   2  -7  12     5646.33     6112.24    376.65 o 
   3  -7  12     4336.03     4623.43    304.28 o 
   4  -7  12     1149.74     1337.03    166.87 o 
   5  -7  12     2475.07     2527.39    299.85 o 
   6  -7  12     3363.05     3407.43    385.17 o 
   7  -7  12     4786.09     4938.12    455.81 o 
   8  -7  12       14.77      152.13    112.29 o 
  -9  -6  12      414.45      336.26    108.38 o 
  -8  -6  12     2966.05     2426.30    332.75 o 
  -7  -6  12        8.43      102.66    113.79 o 
  -6  -6  12     2658.10     2451.54    218.27 o 
  -5  -6  12      350.09      320.09     56.80 o 
  -4  -6  12     1655.54     1987.48    122.89 o 
  -3  -6  12       35.33       42.96     30.83 o 
  -2  -6  12     2986.30     3338.34    155.33 o 
  -1  -6  12     1914.00     1975.13    114.74 o 
   0  -6  12      424.74      460.84    112.38 o 
   1  -6  12     1401.81     1193.17    101.50 o 
   2  -6  12     1902.17     1660.42    111.27 o 
   3  -6  12     7778.80     8310.34    413.58 o 
   4  -6  12      504.24      314.09    131.66 o 
   5  -6  12     2554.40     2539.56    248.36 o 
   6  -6  12      829.86      724.24    189.96 o 
   7  -6  12     4288.82     4226.43    315.49 o 
   8  -6  12      219.53      311.10    132.29 o 
   9  -6  12     3186.44     4402.44    385.23 o 
  -9  -5  12      270.53      161.46     80.38 o 
  -8  -5  12     6044.72     5622.17    417.24 o 
  -7  -5  12    11553.78    10944.70    784.72 o 
  -6  -5  12       54.59       32.98     38.22 o 
  -5  -5  12     1297.67     1277.97     80.77 o 
  -4  -5  12     5724.50     6143.94    257.80 o 
  -3  -5  12     9244.04     9898.80    269.40 o 
  -2  -5  12     1709.51     1603.51    126.18 o 
  -1  -5  12      947.69     1069.66    113.62 o 
   0  -5  12     3972.47     3826.07    155.59 o 
   1  -5  12      976.98     1189.85    107.02 o 
   2  -5  12      180.03      160.87     63.34 o 
   3  -5  12     2661.34     2405.61    205.93 o 
   4  -5  12     9094.11     9240.88    425.60 o 
   5  -5  12       76.54      158.07    147.06 o 
   6  -5  12       58.22      101.27     56.29 o 
   7  -5  12     3288.90     3648.81    305.93 o 
   8  -5  12     5252.41     5619.93    396.73 o 
   9  -5  12       18.28      201.16    109.30 o 
  10  -5  12     1277.29     1310.27    206.67 o 
  -9  -4  12     2751.53     2345.02    283.58 o 
  -8  -4  12      104.80       70.24     83.69 o 
  -7  -4  12     9706.93     9482.14    777.84 o 
  -6  -4  12     2453.11     2246.58    115.38 o 
  -5  -4  12     3864.63     3880.03    185.82 o 
  -4  -4  12       29.46       15.97     60.14 o 
  -3  -4  12    11697.88    12317.75    318.93 o 
  -2  -4  12     1043.98      967.63    111.78 o 
  -1  -4  12     1208.33     1159.73     73.51 o 
   0  -4  12     1333.45     1319.90     89.29 o 
   1  -4  12    16097.93    16163.06    332.51 o 
   2  -4  12    11182.49    11912.26    466.16 o 
   3  -4  12      751.25      753.40     85.31 o 
   4  -4  12      119.55      134.98     76.32 o 
   5  -4  12      204.76      272.87    142.37 o 
   6  -4  12     1529.49     1684.76    210.47 o 
   7  -4  12     1502.38     1662.00    266.21 o 
   8  -4  12     2038.77     2281.21    287.18 o 
   9  -4  12       40.79      125.29    104.27 o 
  10  -4  12      274.85      536.24    571.88 o 
  -9  -3  12     1347.16     1270.40    262.81 o 
  -8  -3  12      448.13      562.85    154.84 o 
  -7  -3  12      474.80      446.94     91.39 o 
  -6  -3  12     1973.89     1611.11     92.33 o 
  -5  -3  12     3071.41     2856.11    141.19 o 
  -4  -3  12    10073.45    10364.84    351.63 o 
  -3  -3  12       34.76       37.09     35.63 o 
  -2  -3  12      161.66      275.95     44.08 o 
  -1  -3  12     3125.20     3275.72    132.09 o 
   0  -3  12    11798.10    13469.72    416.23 o 
   1  -3  12      115.36      151.82     57.98 o 
   2  -3  12    11561.52    11715.12    358.97 o 
   3  -3  12      802.03      717.06     72.37 o 
   4  -3  12     3788.54     3928.36    219.77 o 
   5  -3  12      185.03      219.60     70.27 o 
   6  -3  12     6483.28     6595.59    386.34 o 
   7  -3  12     3217.78     3426.57    304.03 o 
   8  -3  12     1653.30     1442.03    282.89 o 
   9  -3  12       10.23       36.32     84.93 o 
  10  -3  12     4206.33     4493.30    423.28 o 
  11  -3  12     1932.90     1327.33    221.30 o 
  -9  -2  12      248.80      216.25     77.37 o 
  -8  -2  12      698.92      790.84    201.70 o 
  -7  -2  12      864.39      674.38     92.43 o 
  -6  -2  12     1420.68     1471.26     86.71 o 
  -5  -2  12      208.23      179.93     53.26 o 
  -4  -2  12       50.24       53.95     36.83 o 
  -3  -2  12      239.26      199.96     56.83 o 
  -2  -2  12     6280.09     6655.10    199.72 o 
  -1  -2  12     3972.66     3993.58    269.21 o 
   0  -2  12     4487.67     4593.45    139.45 o 
   1  -2  12     4082.85     4374.68    275.51 o 
   2  -2  12       67.37      103.44     44.38 o 
   3  -2  12      472.00      448.76    103.65 o 
   4  -2  12     5894.11     5688.62    208.89 o 
   5  -2  12    10104.58     9735.05    471.89 o 
   6  -2  12      172.83      328.39     79.87 o 
   7  -2  12     1487.58     1523.48    815.22 o 
   8  -2  12     1234.49     1230.90    166.25 o 
   9  -2  12     6711.31     6032.99    670.47 o 
  10  -2  12      579.80      494.00    164.22 o 
  11  -2  12     2083.12     2488.02    431.29 o 
  -8  -1  12     5558.44     5427.10    567.06 o 
  -7  -1  12      671.74      698.48    101.03 o 
  -6  -1  12      506.88      487.63     74.79 o 
  -5  -1  12     1008.72      999.95     92.19 o 
  -4  -1  12     2209.77     2190.56     98.88 o 
  -3  -1  12      206.25      238.76     47.06 o 
  -2  -1  12     7482.48     7891.41    173.89 o 
  -1  -1  12    11850.20    11858.33    328.84 o 
   0  -1  12       52.64        9.41     52.37 o 
   1  -1  12     1082.56     1025.17     84.43 o 
   2  -1  12     1653.36     1724.08     99.98 o 
   3  -1  12     1606.96     1783.84     94.76 o 
   4  -1  12      262.45      231.28     56.23 o 
   5  -1  12       77.16      156.46     39.16 o 
   6  -1  12      450.08      734.23    210.19 o 
   7  -1  12     6158.18     5726.70    454.34 o 
   8  -1  12      562.19      784.24    391.36 o 
   9  -1  12     2954.68     2911.62    338.25 o 
  10  -1  12     6661.53     5865.45    694.61 o 
  11  -1  12       36.29       65.18    121.40 o 
  12  -1  12      212.17      140.24     79.41 o 
  -8   0  12     3435.60     3299.33    277.56 o 
  -7   0  12     3004.34     2724.02    257.65 o 
  -6   0  12      504.48      470.04     74.32 o 
  -5   0  12      190.76      173.40     37.12 o 
  -4   0  12     5757.36     5746.72    191.54 o 
  -3   0  12    13171.74    13064.12    473.88 o 
  -2   0  12      252.92      283.86     33.10 o 
  -1   0  12     1671.06     1776.10     60.67 o 
   0   0  12     2694.28     2898.60    127.41 o 
   1   0  12    18933.16    20552.70    377.85 o 
   2   0  12     2338.96     2585.86    121.85 o 
   3   0  12      848.02      961.94     75.35 o 
   4   0  12     1711.84     1704.72    108.12 o 
   5   0  12     5355.59     5503.96    194.34 o 
   6   0  12     1968.22     1718.87    118.86 o 
   7   0  12     2473.62     2374.32    187.21 o 
   8   0  12     7075.98     6711.29    393.56 o 
   9   0  12     1178.32     1082.05    184.04 o 
  10   0  12     2270.27     1996.19    308.87 o 
  11   0  12        2.62      189.01    107.04 o 
  12   0  12     2225.38     2507.73    294.07 o 
  -8   1  12      949.41      891.39    287.19 o 
  -7   1  12      404.98      261.70     95.76 o 
  -6   1  12     2719.36     2487.55    146.98 o 
  -5   1  12     9392.79     8892.48    283.84 o 
  -4   1  12     2384.27     2343.74    157.54 o 
  -3   1  12      859.13      828.21    185.06 o 
  -2   1  12     2098.01     1767.21    270.39 o 
  -1   1  12    12871.49    12785.02    813.02 o 
   0   1  12     5186.21     4995.40    168.47 o 
   1   1  12    10376.39    10260.73    256.54 o 
   2   1  12     4320.57     4341.46    171.38 o 
   3   1  12     2261.39     2410.05    200.67 o 
   4   1  12      181.81      163.46     69.34 o 
   5   1  12    14209.16    14383.53    372.40 o 
   6   1  12    15966.47    16182.22    471.04 o 
   7   1  12     1230.18     1574.24    159.30 o 
   8   1  12       34.07      128.75    147.86 o 
   9   1  12     1222.27     1178.93    173.48 o 
  10   1  12     5218.49     5467.14    522.71 o 
  11   1  12     1137.49     1153.57    197.46 o 
  12   1  12     1089.84      737.94    411.17 o 
  -8   2  12       31.04      200.80     91.62 o 
  -7   2  12      644.72      447.98    114.75 o 
  -6   2  12       25.40      121.41    127.74 o 
  -5   2  12     7922.84     7613.93    406.86 o 
  -4   2  12    10134.44     9746.25    552.31 o 
  -3   2  12      670.20      760.96    136.92 o 
  -2   2  12      665.28      525.67    137.93 o 
  -1   2  12       44.95      -77.32     77.32 o 
   0   2  12    14486.91    14944.57    459.65 o 
   1   2  12     7354.51     6960.98    172.82 o 
   2   2  12     1218.92     1415.65     74.23 o 
   3   2  12     4130.39     4363.18    150.09 o 
   4   2  12    30541.35    34681.39    657.82 o 
   5   2  12     1771.50     1915.62    116.27 o 
   6   2  12    11540.25    11788.11    306.33 o 
   7   2  12     7555.33     7326.82    353.37 o 
   8   2  12     3875.06     3490.73    204.70 o 
   9   2  12      207.93      183.19     78.88 o 
  10   2  12     7827.53     7750.55    424.28 o 
  11   2  12     1563.99     1610.91    255.62 o 
  12   2  12      170.49      140.47    212.69 o 
  -8   3  12     1097.86      841.01    224.08 o 
  -7   3  12     1009.00      630.68    199.19 o 
  -6   3  12      882.34      721.07    157.55 o 
  -5   3  12     2629.08     2283.13    254.68 o 
  -4   3  12     7414.00     7968.89    515.62 o 
  -3   3  12      209.64      158.94     83.77 o 
  -2   3  12    10864.58    11096.88    401.11 o 
  -1   3  12     2806.20     2937.92    263.32 o 
   0   3  12     1201.15     1120.77    130.50 o 
   1   3  12      141.45      141.07     34.86 o 
   2   3  12       37.72      -19.60     30.26 o 
   3   3  12     2399.87     2568.37     99.17 o 
   4   3  12     5120.55     4810.48    170.03 o 
   5   3  12    23526.71    25421.88    669.03 o 
   6   3  12      742.86      434.60     80.85 o 
   7   3  12    13504.10    13909.31    498.22 o 
   8   3  12      728.58      701.35     96.60 o 
   9   3  12     6073.85     6337.99    668.77 o 
  10   3  12       32.54       -0.73     78.50 o 
  11   3  12     1561.87     1423.22    194.84 o 
  12   3  12     1067.30      922.92    205.21 o 
  -6   4  12     3416.39     3244.84    410.92 o 
  -5   4  12      218.43      155.84     73.86 o 
  -4   4  12    18383.81    17697.70    827.67 o 
  -3   4  12     7480.40     8210.38    397.00 o 
  -2   4  12     1153.25     1300.85    284.99 o 
  -1   4  12       53.52      189.63     82.52 o 
   0   4  12     6809.85     7133.08    344.17 o 
   1   4  12     6492.85     6628.24    366.62 o 
   2   4  12      298.49      298.98     42.58 o 
   3   4  12     1369.69     1577.13     78.09 o 
   4   4  12      173.66       90.38     52.11 o 
   5   4  12     7966.92     8526.07    269.55 o 
   6   4  12     1107.19     1163.78    110.34 o 
   7   4  12    13011.99    13190.17    445.51 o 
   8   4  12     4859.44     4619.21    217.67 o 
   9   4  12      137.29      308.66     77.86 o 
  10   4  12      315.28       53.40    258.65 o 
  11   4  12     3079.48     3123.60    516.86 o 
  12   4  12     5834.24     6733.58    444.93 o 
  -7   5  12      171.54      281.47    136.67 o 
  -6   5  12     2820.21     2405.23    379.51 o 
  -5   5  12    20251.66    21032.84  18603.23 o 
  -4   5  12       26.79      193.17    107.77 o 
  -3   5  12     9186.26     9521.37    625.67 o 
  -2   5  12      650.96      725.57    258.14 o 
  -1   5  12     3527.33     3287.17    253.32 o 
   0   5  12     8437.62     8883.45    508.80 o 
   1   5  12    20024.96    20636.46    590.96 o 
   2   5  12     4207.93     4221.59    167.41 o 
   3   5  12      441.74      386.46     63.47 o 
   4   5  12      530.96      538.83     79.40 o 
   5   5  12    12318.00    11935.81    279.71 o 
   6   5  12    11271.38    11857.54    357.44 o 
   7   5  12     3921.40     4214.93    335.00 o 
   8   5  12      287.10      170.37    125.12 o 
   9   5  12     1535.34     1522.43    185.80 o 
  10   5  12     6276.03     6037.15    554.77 o 
  11   5  12      607.64      537.87    149.55 o 
  12   5  12     5852.02     5833.15    408.71 o 
  -6   6  12       49.80      345.40    151.83 o 
  -5   6  12     9407.89     9323.19    818.74 o 
  -4   6  12    15655.26    16825.67   1007.39 o 
  -3   6  12       30.39      165.97    121.12 o 
  -2   6  12      572.65      560.24    177.62 o 
  -1   6  12    11173.51    12120.17    707.45 o 
   0   6  12    10010.87    10585.76    680.06 o 
   1   6  12     1254.25     1352.64     91.64 o 
   2   6  12     1378.08     1573.11    145.71 o 
   3   6  12     6153.98     6041.07    256.37 o 
   4   6  12    18402.56    18469.29    459.50 o 
   5   6  12       12.45       37.65     66.18 o 
   6   6  12     9235.31     9630.68    430.29 o 
   7   6  12     2716.75     2308.68    163.51 o 
   8   6  12      111.53       73.25     89.97 o 
   9   6  12     4801.20     4993.83    442.04 o 
  10   6  12    11426.74    12304.95    637.69 o 
  11   6  12     5278.83     5873.43    485.66 o 
  12   6  12     1202.36     1404.81    334.82 o 
  -6   7  12     2885.95     2403.02    372.59 o 
  -5   7  12      146.24       78.97    147.81 o 
  -4   7  12     1333.81      964.94    296.03 o 
  -3   7  12        4.17      298.63    171.90 o 
  -2   7  12     3437.48     3494.60    367.97 o 
  -1   7  12     2464.29     2328.76    311.28 o 
   0   7  12     5564.12     6024.87    488.39 o 
   1   7  12     1098.39     1158.30    264.21 o 
   2   7  12     9641.25     8756.77    547.81 o 
   3   7  12        7.40       55.31     47.44 o 
   4   7  12    24369.26    24645.54    685.24 o 
   5   7  12    16468.98    16263.60    490.90 o 
   6   7  12      144.09      117.16    150.98 o 
   7   7  12      616.97      538.68    105.56 o 
   8   7  12     5436.68     5391.09    325.00 o 
   9   7  12     5580.89     5708.14    498.77 o 
  10   7  12      349.19      244.93    187.10 o 
  11   7  12     2204.71     2736.78    276.85 o 
  12   7  12      296.05      467.55    123.31 o 
  -5   8  12        4.09       55.59    177.31 o 
  -4   8  12      861.25     1146.17    261.00 o 
  -3   8  12      163.30      188.55    216.95 o 
  -2   8  12      774.52      711.36    198.69 o 
  -1   8  12     1536.55     1736.92    290.61 o 
   0   8  12      266.31      110.20     65.84 o 
   1   8  12     2233.19     2045.44    127.64 o 
   2   8  12     6112.12     5730.88    245.69 o 
   3   8  12    14856.14    15038.73    528.80 o 
   4   8  12      172.08      219.28     67.86 o 
   5   8  12     1351.21     1497.57    171.84 o 
   6   8  12      240.00      186.26     61.98 o 
   7   8  12     2556.17     2418.22    187.60 o 
   8   8  12      168.66      137.57     77.77 o 
   9   8  12     4430.22     4311.08    321.91 o 
  10   8  12     2900.57     2780.44    332.41 o 
  11   8  12     1672.13     1637.66    251.35 o 
  12   8  12      379.82      440.00    134.92 o 
  -4   9  12       79.41      204.81    131.05 o 
  -3   9  12      297.88      256.39    137.88 o 
  -2   9  12      300.47      588.44    168.68 o 
  -1   9  12     1286.50     1466.07    128.85 o 
   0   9  12     3230.38     3183.28    189.66 o 
   1   9  12     5407.61     5410.51    347.17 o 
   2   9  12       72.98       53.27     36.25 o 
   3   9  12     1902.09     1754.45    180.27 o 
   4   9  12      445.47      385.99     86.38 o 
   5   9  12      552.49      634.02    108.77 o 
   6   9  12       23.73      -58.64     67.28 o 
   7   9  12      677.51      498.29    104.18 o 
   8   9  12      401.77      312.23     91.72 o 
   9   9  12      382.10      315.31     81.86 o 
  10   9  12     4455.10     4222.74    386.88 o 
  11   9  12      190.17      345.14    106.26 o 
  -3  10  12       64.28     -151.32    180.83 o 
  -2  10  12     1625.21     1952.16    374.90 o 
  -1  10  12     5234.18     5657.89    687.28 o 
   0  10  12     2124.61     1860.95    218.19 o 
   1  10  12     3520.33     3680.16    266.23 o 
   2  10  12      121.09      106.27     39.80 o 
   3  10  12     3826.78     3739.63    212.49 o 
   4  10  12     1928.80     1875.37    177.87 o 
   5  10  12      109.62      102.70     54.77 o 
   6  10  12      414.68      371.85    116.70 o 
   7  10  12        9.75      147.42    125.18 o 
   8  10  12      366.16      304.98     78.63 o 
   9  10  12     1987.41     1927.63    179.28 o 
  10  10  12     4867.09     4758.50    716.03 o 
  11  10  12     2108.41     2002.17    709.71 o 
  -2  11  12     1461.68     1537.93    368.28 o 
  -1  11  12     1660.65     1776.65    367.67 o 
   0  11  12     1274.90     1037.09    264.62 o 
   1  11  12       26.42       -1.55     77.33 o 
   2  11  12      877.98      687.65    140.73 o 
   3  11  12     1200.53     1121.75    162.98 o 
   4  11  12    12660.37    12430.99    555.79 o 
   5  11  12     1669.42     1521.10    132.97 o 
   6  11  12       73.30      101.36     87.68 o 
   7  11  12     2831.46     2663.24    248.03 o 
   8  11  12    10063.69    10514.77    653.66 o 
   9  11  12     2018.33     1610.59    208.86 o 
  10  11  12      630.24      374.30    168.78 o 
   0  12  12      201.81      193.97    188.85 o 
   1  12  12      342.82      331.74     64.01 o 
   2  12  12     2309.86     2445.01    249.78 o 
   3  12  12     1582.57     1495.66    186.42 o 
   4  12  12       26.73      109.27     78.51 o 
   5  12  12     1412.76     1434.85    196.93 o 
   6  12  12     2286.31     2489.29    262.63 o 
   7  12  12     1485.30     1055.62    229.39 o 
   8  12  12     6697.48     6401.16    644.08 o 
   9  12  12     5371.57     5295.16    391.94 o 
   2  13  12       13.40      249.16    140.99 o 
   3  13  12      793.08      644.43    212.74 o 
   4  13  12       97.70      208.77    159.95 o 
   5  13  12       37.32      144.05    148.21 o 
   6  13  12     1136.56      869.45    158.85 o 
   7  13  12     6918.40     6690.68   1400.65 o 
  -4 -11  13      595.18      644.43    183.33 o 
  -3 -11  13      132.23      222.57    116.50 o 
  -2 -11  13       56.15       65.71     76.85 o 
  -1 -11  13      734.02      777.89    169.37 o 
   0 -11  13     1181.42      727.62    186.85 o 
   1 -11  13       11.86      207.90    237.97 o 
   2 -11  13      595.71      491.70    167.28 o 
  -4 -10  13      147.65      247.16    149.32 o 
  -3 -10  13      122.73      168.06     95.12 o 
  -2 -10  13      687.41      478.66    188.35 o 
  -1 -10  13       64.44      255.86    111.34 o 
   0 -10  13      420.46      262.84    192.82 o 
   1 -10  13      538.76      705.34    189.18 o 
   2 -10  13      731.45      396.82    358.19 o 
   3 -10  13        3.36      -76.24    142.59 o 
   4 -10  13     1209.17     1481.46    225.93 o 
  -6  -9  13     1925.59     1906.00    307.36 o 
  -5  -9  13      285.10      359.24    110.78 o 
  -4  -9  13     2030.50     2041.00    179.48 o 
  -3  -9  13        8.90       33.29     82.08 o 
  -2  -9  13     1972.61     1645.94    124.63 o 
  -1  -9  13     1113.72     1250.72    143.67 o 
   0  -9  13      339.07      277.39     76.72 o 
   1  -9  13      116.20     -100.12    100.12 o 
   2  -9  13     8718.14     9463.51    598.42 o 
   3  -9  13     2316.68     2674.30    285.00 o 
   4  -9  13      229.14      215.06     92.70 o 
   5  -9  13       99.17      103.87     91.97 o 
   6  -9  13      247.26      227.06    121.08 o 
  -7  -8  13      238.95      191.16     59.81 o 
  -5  -8  13      170.89      302.55    163.17 o 
  -4  -8  13     2512.72     2528.80    255.44 o 
  -3  -8  13     6201.14     6527.16    389.86 o 
  -2  -8  13       49.08       47.05     55.08 o 
  -1  -8  13      928.09      977.20    212.29 o 
   0  -8  13     2295.97     2436.92    215.42 o 
   1  -8  13     6183.51     6718.73    552.21 o 
   2  -8  13      182.69       76.52     94.53 o 
   3  -8  13     5943.05     6322.47    436.20 o 
   4  -8  13      208.61      169.86     94.49 o 
   5  -8  13     1987.24     2495.17    389.50 o 
   6  -8  13      680.33      291.97    104.84 o 
   7  -8  13     2520.61     2439.38    291.97 o 
  -7  -7  13     1394.88     1497.39    230.50 o 
  -6  -7  13     1078.94     1106.93    297.83 o 
  -5  -7  13     2512.18     2355.30    226.23 o 
  -4  -7  13       36.61       22.67     90.36 o 
  -3  -7  13      821.57      693.57    112.98 o 
  -2  -7  13      297.49      197.56     46.98 o 
  -1  -7  13     3034.99     3229.06    201.70 o 
   0  -7  13      278.85      217.23     56.41 o 
   1  -7  13     7328.88     7888.32    378.29 o 
   2  -7  13     3869.71     4140.93    261.23 o 
   3  -7  13     1334.77     1616.06    209.68 o 
   4  -7  13     1972.02     2230.96    255.88 o 
   5  -7  13     2251.85     2270.98    268.58 o 
   6  -7  13     2352.68     2668.79    282.04 o 
   7  -7  13     2059.96     1708.55   1093.01 o 
   8  -7  13     1215.62      825.98    180.00 o 
  -8  -6  13     1558.67     1399.95    257.09 o 
  -7  -6  13     8178.30     7915.31    544.89 o 
  -6  -6  13     2264.08     2566.49    305.46 o 
  -5  -6  13     1388.58     1257.82    132.35 o 
  -4  -6  13       83.96      132.13     40.88 o 
  -3  -6  13     4034.65     4405.36    192.59 o 
  -2  -6  13      153.65       57.35     60.53 o 
  -1  -6  13     3660.82     3457.96    207.57 o 
   0  -6  13     2779.98     2443.91    144.45 o 
   1  -6  13      156.47      137.35     37.31 o 
   2  -6  13     3686.70     4022.36    306.61 o 
   3  -6  13        2.16      126.99     76.88 o 
   4  -6  13     5456.15     5345.03    343.99 o 
   5  -6  13     2602.24     2817.15    248.59 o 
   6  -6  13      356.52      411.94     99.04 o 
   7  -6  13       21.34      105.23     73.68 o 
   8  -6  13     5874.31     6414.24    427.39 o 
   9  -6  13      474.42      402.57    178.37 o 
  -8  -5  13     2173.06     1745.55    395.77 o 
  -7  -5  13     3373.97     3333.14    388.45 o 
  -6  -5  13     7643.17     6895.17    399.51 o 
  -5  -5  13      147.50      157.54     60.78 o 
  -4  -5  13     1237.21     1164.90    109.66 o 
  -3  -5  13     8012.97     8030.90    256.56 o 
  -2  -5  13    14088.90    14803.73    442.42 o 
  -1  -5  13        6.89       18.04     40.47 o 
   0  -5  13      240.67      237.85     56.59 o 
   1  -5  13     3714.18     3739.95    154.48 o 
   2  -5  13    10207.32    10382.73    448.26 o 
   3  -5  13     6384.39     6294.84    305.05 o 
   4  -5  13       27.01       78.28     80.84 o 
   5  -5  13     1984.32     1838.71    278.97 o 
   6  -5  13      738.88      658.81    202.42 o 
   7  -5  13      586.59      606.72    341.68 o 
   8  -5  13     2018.61     2197.74    266.77 o 
   9  -5  13     5801.20     6141.06    444.90 o 
  -8  -4  13     6393.33     5928.63    431.90 o 
  -7  -4  13     3279.09     3214.43    366.57 o 
  -6  -4  13     3853.96     3721.42    244.39 o 
  -5  -4  13      317.98      153.31     33.89 o 
  -4  -4  13     9865.19    10554.77    607.22 o 
  -3  -4  13     2893.42     2700.68    111.60 o 
  -2  -4  13     6688.54     6657.95    240.55 o 
  -1  -4  13     3218.91     3239.73    161.38 o 
   0  -4  13     5275.92     5425.95    212.59 o 
   1  -4  13      189.02      182.37     44.92 o 
   2  -4  13     4440.96     4136.47    157.20 o 
   3  -4  13     8071.80     7525.52    315.65 o 
   4  -4  13     1087.90      876.74     95.15 o 
   5  -4  13       89.39      109.28     68.42 o 
   6  -4  13     2105.80     2679.82    255.52 o 
   7  -4  13    11420.71    12881.43    595.11 o 
   8  -4  13      605.22      507.92    120.09 o 
   9  -4  13     1527.42     1348.21    399.03 o 
  10  -4  13      227.92      258.00     83.28 o 
  -8  -3  13      699.29      538.46    169.99 o 
  -7  -3  13     1597.62     1430.15    184.74 o 
  -6  -3  13       62.77       98.47     37.68 o 
  -5  -3  13     3151.97     3166.54    151.98 o 
  -4  -3  13     2211.08     1908.90    119.60 o 
  -3  -3  13    10495.51    10741.91    372.99 o 
  -2  -3  13       22.16       60.18     45.12 o 
  -1  -3  13     7953.44     8646.33    300.52 o 
   0  -3  13      422.65      347.33     66.38 o 
   1  -3  13    14363.08    15112.28    314.36 o 
   2  -3  13     2627.41     2749.63    164.01 o 
   3  -3  13     3309.62     3201.65    146.79 o 
   4  -3  13       55.72      194.92     86.84 o 
   5  -3  13     4795.68     4722.74    213.44 o 
   6  -3  13       34.69      109.08    102.96 o 
   7  -3  13     5432.52     6130.68    397.28 o 
   8  -3  13     2604.47     2052.86    284.78 o 
   9  -3  13      321.98      327.84    177.55 o 
  10  -3  13      962.20      970.83    215.21 o 
  -8  -2  13      968.38      788.03    250.27 o 
  -7  -2  13     4684.24     4248.93    522.61 o 
  -6  -2  13      180.17      101.06     34.15 o 
  -5  -2  13       43.26       65.60     29.61 o 
  -4  -2  13      181.92      126.72     37.90 o 
  -3  -2  13     3877.05     3927.88    196.90 o 
  -2  -2  13      752.46      858.22     87.34 o 
  -1  -2  13    13901.48    14410.08    312.07 o 
   0  -2  13    12946.54    13880.30    285.46 o 
   1  -2  13      191.79      276.66     45.00 o 
   2  -2  13     5153.34     5312.34    205.00 o 
   3  -2  13     1105.20     1242.12    105.92 o 
   4  -2  13     6744.04     7190.95    278.53 o 
   5  -2  13      765.27      813.30    122.44 o 
   6  -2  13     1129.67     1098.02    112.17 o 
   7  -2  13     1780.66     1583.56    312.43 o 
   8  -2  13     5232.99     4821.45    434.46 o 
   9  -2  13      230.65      -21.18    308.12 o 
  10  -2  13     3683.51     3621.04    362.66 o 
  11  -2  13      955.19     1063.45    202.04 o 
  -7  -1  13     5933.83     5374.05    396.32 o 
  -6  -1  13     1368.27     1239.23    112.87 o 
  -5  -1  13       87.83       74.03     42.96 o 
  -4  -1  13     1118.03     1098.22     98.87 o 
  -3  -1  13     4133.51     4173.58    151.37 o 
  -2  -1  13     4460.83     4740.46    167.21 o 
  -1  -1  13     1432.13     1512.46     75.83 o 
   0  -1  13     4477.67     4693.60    177.20 o 
   1  -1  13     1012.49     1170.31     82.69 o 
   2  -1  13     8281.17     9124.71    226.50 o 
   3  -1  13      460.34      371.74     71.74 o 
   4  -1  13      411.88      320.08     64.19 o 
   5  -1  13      652.97      709.94    130.07 o 
   6  -1  13      596.57      579.95    110.14 o 
   7  -1  13      154.60      225.58     85.70 o 
   8  -1  13     4924.63     4937.01    357.62 o 
   9  -1  13     6845.68     6982.67    757.98 o 
  10  -1  13      133.04      329.62    138.05 o 
  11  -1  13      956.09      362.78    134.17 o 
  -7   0  13      144.85       98.94     84.87 o 
  -6   0  13       25.50      -20.55     48.43 o 
  -5   0  13     6483.51     5561.55    293.18 o 
  -4   0  13     7500.05     7118.17    245.48 o 
  -3   0  13       53.18       83.44     28.01 o 
  -2   0  13     3110.60     2940.64    100.28 o 
  -1   0  13      696.37      732.68     51.94 o 
   0   0  13       92.14       62.49     26.55 o 
   1   0  13       39.45      109.02     36.71 o 
   2   0  13    13484.37    13573.68    320.21 o 
   3   0  13     4193.14     4443.65    162.23 o 
   4   0  13      776.42      905.11     86.28 o 
   5   0  13     1474.68     1751.14    128.75 o 
   6   0  13     4090.75     4524.13    247.81 o 
   7   0  13     5454.91     5035.05    217.30 o 
   8   0  13     3001.78     3042.45    297.00 o 
   9   0  13      257.14      249.51     81.95 o 
  10   0  13        0.40      281.56     95.60 o 
  11   0  13      816.53      777.74    308.52 o 
  12   0  13      105.36      103.55    196.23 o 
  -7   1  13       13.91      -60.91     99.65 o 
  -6   1  13      716.01      491.97    117.77 o 
  -5   1  13     1475.42     1176.78    169.14 o 
  -4   1  13    15079.76    16093.20   1294.63 o 
  -3   1  13    12650.63    13264.49    493.95 o 
  -2   1  13       46.45      -35.15     70.98 o 
  -1   1  13     3627.17     3015.84    240.63 o 
   0   1  13    15707.17    16622.89    379.68 o 
   1   1  13     8268.57     8615.29    192.19 o 
   2   1  13      206.47      299.14     51.50 o 
   3   1  13      184.49      223.90     57.16 o 
   4   1  13    11563.32    12478.25    334.97 o 
   5   1  13    15074.85    16047.52    467.44 o 
   6   1  13      454.39      381.67    105.74 o 
   7   1  13     7857.84     7660.45    330.60 o 
   8   1  13      773.24     1111.40    233.95 o 
   9   1  13     2020.73     1607.39    354.01 o 
  10   1  13     1419.86     1361.51    163.53 o 
  11   1  13     3182.95     2915.67    289.42 o 
  12   1  13     1358.61     1222.01    332.55 o 
  -8   2  13      361.20      113.59     99.75 o 
  -7   2  13       18.81       74.86     86.70 o 
  -6   2  13     2011.05     1777.98    171.26 o 
  -5   2  13     3823.35     3785.94    244.03 o 
  -4   2  13      121.30      170.26     57.46 o 
  -3   2  13     4616.00     5012.65    295.57 o 
  -2   2  13      686.63      590.73    119.73 o 
  -1   2  13     5688.44     6040.74    515.43 o 
   0   2  13      831.32      789.97    106.32 o 
   1   2  13    11859.10    11707.08    229.27 o 
   2   2  13     2224.11     2260.77    125.45 o 
   3   2  13     1953.82     2005.69    119.19 o 
   4   2  13     3074.12     3205.98    163.15 o 
   5   2  13    22871.02    24717.80    850.20 o 
   6   2  13    10820.13    11257.14    486.73 o 
   7   2  13     1021.58      920.48    109.56 o 
   8   2  13      263.09      186.46     72.58 o 
   9   2  13     5644.65     5658.02    890.13 o 
  10   2  13     1138.83      972.57    186.02 o 
  11   2  13      909.01      913.86    215.13 o 
  12   2  13      112.89      237.91     72.30 o 
  -7   3  13     1117.65      929.52    230.00 o 
  -6   3  13      202.81      169.59    119.01 o 
  -5   3  13     5014.70     4485.64    725.56 o 
  -4   3  13      196.22       94.05    179.57 o 
  -3   3  13     3227.86     3161.93    260.40 o 
  -2   3  13       30.45      107.97     68.10 o 
  -1   3  13     3312.90     3447.07    232.66 o 
   0   3  13       31.10      -12.75    128.55 o 
   1   3  13      424.69      492.02    102.86 o 
   2   3  13     1613.61     1694.36     85.78 o 
   3   3  13      413.62      383.52     62.22 o 
   4   3  13    11025.69    11679.01    267.30 o 
   5   3  13       65.15      155.61     50.77 o 
   6   3  13     9555.35    10252.37    438.42 o 
   7   3  13      133.47       75.09     79.27 o 
   8   3  13     3629.79     3292.78    244.87 o 
   9   3  13      886.70     1076.87    351.82 o 
  10   3  13    10656.86    10279.83    533.82 o 
  11   3  13        4.60     -119.71    130.26 o 
  12   3  13     1569.66     1813.80    242.57 o 
  -7   4  13     1517.16     1451.03    280.97 o 
  -6   4  13       10.69       99.65    123.73 o 
  -5   4  13    10985.64    10973.00    872.02 o 
  -4   4  13     7247.96     6743.95    790.54 o 
  -3   4  13      812.74      983.41    235.72 o 
  -2   4  13      932.20      672.95    142.92 o 
  -1   4  13     2000.22     2129.73    184.14 o 
   0   4  13       29.53      140.44     70.80 o 
   1   4  13     8871.51     8436.54    444.66 o 
   2   4  13     5997.77     6058.10    201.72 o 
   3   4  13     1855.90     1878.93    117.64 o 
   4   4  13      782.90      842.03     72.49 o 
   5   4  13     2883.53     2840.13    160.76 o 
   6   4  13     6153.44     6595.53    300.23 o 
   7   4  13     9663.58    10173.18    376.47 o 
   8   4  13      249.59      221.80     76.28 o 
   9   4  13       29.53      107.33    146.01 o 
  10   4  13     4581.99     4800.48    468.72 o 
  11   4  13     1735.65     1736.57    204.39 o 
  12   4  13     1603.02     1498.70    245.40 o 
  -6   5  13     1765.49     1620.11    316.60 o 
  -5   5  13     2256.86     2116.43    336.77 o 
  -4   5  13    21325.41    24123.14   1340.24 o 
  -3   5  13     2360.00     2108.80    332.15 o 
  -2   5  13      126.70      421.96    156.24 o 
  -1   5  13     3553.47     3582.81    340.18 o 
   0   5  13    16536.76    17753.48    948.99 o 
   1   5  13     2022.10     1647.41    869.81 o 
   2   5  13     3630.59     3842.70    152.28 o 
   3   5  13      129.76      161.41     45.37 o 
   4   5  13     9521.10     9655.95    320.30 o 
   5   5  13     4044.61     4246.08    197.07 o 
   6   5  13      342.03      357.28    118.81 o 
   7   5  13     9242.46     9057.01    354.12 o 
   8   5  13      886.60      778.89    204.12 o 
   9   5  13      171.37      273.10    101.15 o 
  10   5  13     3861.55     3311.82    400.98 o 
  11   5  13    10005.71    10634.22    679.42 o 
  12   5  13     1631.99     1772.73    251.82 o 
  -6   6  13     3965.79     3472.63    501.94 o 
  -5   6  13     4167.53     3780.49    387.84 o 
  -4   6  13      326.16      165.17    131.46 o 
  -3   6  13     5189.15     5177.33    590.55 o 
  -2   6  13     1733.46     1824.32    288.10 o 
  -1   6  13     3945.07     3481.66    549.40 o 
   0   6  13     7889.15     6922.37    626.17 o 
   1   6  13    10658.71    10439.96    633.69 o 
   2   6  13      328.17      227.40     54.87 o 
   3   6  13     2987.87     3325.70    141.20 o 
   4   6  13     7106.69     6883.64    309.13 o 
   5   6  13    23368.63    24157.21    671.66 o 
   6   6  13     1269.76     1099.83    138.38 o 
   7   6  13       44.39       99.41     60.92 o 
   8   6  13     1013.83     1300.14    168.99 o 
   9   6  13     4974.92     5495.62    462.85 o 
  10   6  13     2381.72     2679.42    341.57 o 
  11   6  13     1630.37     1279.06    190.78 o 
  12   6  13     3295.45     3559.93    526.02 o 
  -5   7  13     2389.07     2447.38    387.24 o 
  -4   7  13      121.18      175.81    143.60 o 
  -3   7  13      245.16      497.32    184.84 o 
  -2   7  13        4.81      259.20    166.48 o 
  -1   7  13     6321.14     6812.29    790.34 o 
   0   7  13     3408.64     3708.64    404.80 o 
   1   7  13     6795.44     6980.27    575.29 o 
   2   7  13      901.19      855.73    106.40 o 
   3   7  13    15554.55    16359.93    466.94 o 
   4   7  13     5774.22     5427.79    202.28 o 
   5   7  13     1112.82      817.02    129.52 o 
   6   7  13      691.88      564.47    113.91 o 
   7   7  13     3758.94     3603.81    210.36 o 
   8   7  13      105.27      107.65     61.30 o 
   9   7  13     2973.05     2868.31    334.67 o 
  10   7  13    10603.11    11475.70    938.40 o 
  11   7  13      758.18      793.72    200.81 o 
  12   7  13      730.68      472.45    213.34 o 
  -4   8  13        7.30      -70.54    138.38 o 
  -3   8  13     1104.03      969.86    334.46 o 
  -2   8  13      665.05      574.19    177.01 o 
  -1   8  13      109.95      275.25    253.78 o 
   0   8  13     1199.74     1346.56    241.34 o 
   1   8  13     2184.18     1981.88    172.25 o 
   2   8  13    11419.68    11466.87    298.29 o 
   3   8  13       12.36       43.06     37.45 o 
   4   8  13     6983.60     6677.09    299.97 o 
   5   8  13      415.12      303.70     60.91 o 
   6   8  13       54.82      178.82     55.25 o 
   7   8  13      347.60      377.18     94.99 o 
   8   8  13     9623.66     9835.82    468.96 o 
   9   8  13     2341.19     2726.93    315.93 o 
  10   8  13     2915.66     3344.55    484.53 o 
  11   8  13      625.64      645.16    171.65 o 
  -3   9  13       30.30      -68.84    158.85 o 
  -2   9  13      270.67      236.12    158.65 o 
  -1   9  13      656.07      329.74    190.36 o 
   0   9  13     2664.50     2793.41    282.46 o 
   1   9  13      102.07      136.23     48.36 o 
   2   9  13     4555.29     4442.52    382.13 o 
   3   9  13     2784.88     2569.78    167.42 o 
   4   9  13      493.00      404.98     86.74 o 
   5   9  13      122.93      171.93     66.07 o 
   6   9  13     2143.99     2042.20    197.25 o 
   7   9  13     1307.61     1210.17    169.14 o 
   8   9  13      445.41      402.41    261.61 o 
   9   9  13     1902.46     2032.79    211.23 o 
  10   9  13      144.63      154.98    103.77 o 
  11   9  13     4487.02     4113.24    473.14 o 
  -2  10  13     2695.74     2580.14    414.13 o 
  -1  10  13       94.71      147.01    167.28 o 
   0  10  13     4686.57     4336.92    563.85 o 
   1  10  13     2952.78     2904.50    254.20 o 
   2  10  13      551.63      636.00    165.87 o 
   3  10  13       75.46       24.69     54.83 o 
   4  10  13     1479.59     1333.97    106.47 o 
   5  10  13     1698.87     1478.12    190.75 o 
   6  10  13        6.33       76.27     79.56 o 
   7  10  13     1934.09     1807.45    251.82 o 
   8  10  13      881.63      810.99    168.48 o 
   9  10  13     2777.68     2817.10    408.06 o 
  10  10  13       45.16      353.15     98.94 o 
  -1  11  13     6862.30     7246.90    724.81 o 
   0  11  13      101.14     -119.71    197.89 o 
   1  11  13      863.70     1280.03    275.96 o 
   2  11  13        3.04      142.34     82.10 o 
   3  11  13     3483.23     2950.94    261.21 o 
   4  11  13      104.14       44.44     70.49 o 
   5  11  13     2905.02     3094.82    440.68 o 
   6  11  13        5.04      -58.84     76.77 o 
   7  11  13     2296.53     1561.31    306.96 o 
   8  11  13       17.57      161.93    121.00 o 
   9  11  13     5134.65     5017.05    835.14 o 
   1  12  13      619.96      270.84    134.67 o 
   2  12  13      291.10      436.41    128.75 o 
   3  12  13      363.46      283.28    112.79 o 
   4  12  13     2142.28     1863.53    486.43 o 
   5  12  13       47.45      -68.52     93.88 o 
   6  12  13      483.72      307.07     72.77 o 
   7  12  13     5755.83     5733.62    401.22 o 
   8  12  13     6914.62     6791.56    856.97 o 
  -4 -10  14        2.24       84.79     88.71 o 
  -3 -10  14       31.84      114.33     67.48 o 
  -2 -10  14      350.36      191.44     81.45 o 
  -1 -10  14     2019.93     2347.02    260.16 o 
   0 -10  14      127.25      199.91    113.44 o 
   1 -10  14      138.42       28.71    108.88 o 
   2 -10  14       79.49       53.53    133.06 o 
   3 -10  14     1173.62     1132.10    198.50 o 
  -5  -9  14      758.48      528.93    180.42 o 
  -4  -9  14      279.15      300.74    152.83 o 
  -3  -9  14     1465.46     1517.85    173.89 o 
  -2  -9  14      246.00      133.87    117.66 o 
  -1  -9  14     1247.84      767.88    166.65 o 
   0  -9  14     1241.96     1257.84    172.88 o 
   1  -9  14     1113.51     1276.71    142.16 o 
   2  -9  14      440.48      633.34    172.55 o 
   3  -9  14     1665.99     1328.30    224.33 o 
   4  -9  14      464.73      372.71    130.78 o 
   5  -9  14        5.06      275.82    110.32 o 
  -6  -8  14      623.25      539.77    151.73 o 
  -5  -8  14      572.89      287.29     87.10 o 
  -4  -8  14     1082.30      999.42    175.44 o 
  -3  -8  14      229.79      271.60     88.22 o 
  -2  -8  14      803.19      723.87    147.94 o 
  -1  -8  14      838.02      557.43     97.02 o 
   0  -8  14     2130.62     2569.30    404.60 o 
   1  -8  14      581.92      576.90    136.14 o 
   2  -8  14     7822.77     8142.53    492.24 o 
   3  -8  14      696.96      554.62    196.58 o 
   4  -8  14     1003.48     1243.28    192.78 o 
   5  -8  14      381.70      320.22    178.80 o 
   6  -8  14     1092.97     1086.15    210.07 o 
  -7  -7  14     1875.26     1925.57    261.71 o 
  -6  -7  14     3119.98     2719.52    374.70 o 
  -4  -7  14      688.77      580.30    159.93 o 
  -3  -7  14       52.71       50.71     85.18 o 
  -2  -7  14     1208.39     1174.58    149.06 o 
  -1  -7  14       42.61       25.14     91.88 o 
   0  -7  14     4189.14     4291.34    784.42 o 
   1  -7  14      818.74     1098.81    216.35 o 
   2  -7  14     1566.97     1423.41    253.83 o 
   3  -7  14     2769.64     2832.00    301.91 o 
   4  -7  14      395.87      378.27    100.34 o 
   5  -7  14     3558.86     3472.92    346.02 o 
   6  -7  14      915.12      758.42    294.27 o 
   7  -7  14     1068.78      774.61    174.35 o 
  -7  -6  14       11.66      -84.89    112.49 o 
  -6  -6  14     3957.31     3984.60    342.19 o 
  -5  -6  14     1479.93     1270.10    148.32 o 
  -4  -6  14      749.52      561.30     92.67 o 
  -3  -6  14      229.78      156.81     51.59 o 
  -2  -6  14     5884.63     6105.62    344.40 o 
  -1  -6  14     4296.75     4931.73    246.72 o 
   0  -6  14      186.29       94.22     49.27 o 
   1  -6  14      475.25      323.20     79.48 o 
   2  -6  14      410.06      667.61    189.76 o 
   3  -6  14     3960.59     3964.08    306.08 o 
   4  -6  14      638.66      651.96    154.46 o 
   5  -6  14     1903.63     2153.71    265.05 o 
   6  -6  14      646.68      391.57    126.97 o 
   7  -6  14     4038.82     4445.97    383.58 o 
   8  -6  14      235.12      166.19    122.28 o 
  -7  -5  14     7327.85     7164.61    608.01 o 
  -6  -5  14      711.03      605.50    153.83 o 
  -5  -5  14      179.42      152.99     49.63 o 
  -4  -5  14     4712.96     4565.27    219.17 o 
  -3  -5  14     9987.76    11584.58    378.57 o 
  -2  -5  14     1218.39     1176.82     93.41 o 
  -1  -5  14    10425.25    10771.39    431.88 o 
   0  -5  14      375.17      307.09     55.87 o 
   1  -5  14      327.65      298.97     63.50 o 
   2  -5  14      122.51      122.94     62.11 o 
   3  -5  14     4210.33     3739.28    280.52 o 
   4  -5  14     4817.84     4970.76    439.99 o 
   5  -5  14      577.12      538.97    219.26 o 
   6  -5  14      307.70      251.69    176.16 o 
   7  -5  14     4215.23     4753.68    426.72 o 
   8  -5  14    10962.92    12418.40    645.67 o 
   9  -5  14      547.98      437.77    118.76 o 
  -7  -4  14     4605.71     4294.27    329.14 o 
  -6  -4  14     2457.39     2255.41    273.65 o 
  -5  -4  14      806.34      717.97     88.08 o 
  -4  -4  14      629.74      366.33     88.74 o 
  -3  -4  14    17192.38    18767.55    539.94 o 
  -2  -4  14     7939.12     7929.73    276.88 o 
  -1  -4  14     4928.61     5040.37    155.16 o 
   0  -4  14      678.26      716.02     78.23 o 
   1  -4  14    11229.05    11087.20    409.34 o 
   2  -4  14     5772.39     6076.58    265.96 o 
   3  -4  14        4.11       27.23     50.89 o 
   4  -4  14      696.40      569.59    100.65 o 
   5  -4  14      121.89      -25.74     95.82 o 
   6  -4  14     1808.73     1844.84    235.14 o 
   7  -4  14     1355.36     1270.34    140.43 o 
   8  -4  14     7506.65     7881.90    680.16 o 
   9  -4  14     4386.40     4478.27    359.02 o 
  -6  -3  14     1810.79     1749.54    114.23 o 
  -5  -3  14      126.41      100.49     36.01 o 
  -4  -3  14     4411.01     4270.94    275.47 o 
  -3  -3  14     2342.02     2213.00    112.72 o 
  -2  -3  14    13942.40    14640.39    483.59 o 
  -1  -3  14        2.09       36.08     29.33 o 
   0  -3  14     7034.65     7713.21    379.75 o 
   1  -3  14        4.55       73.74     42.80 o 
   2  -3  14    13460.83    13362.38    365.71 o 
   3  -3  14     2103.55     1921.50    134.67 o 
   4  -3  14     1565.85     1754.72    176.98 o 
   5  -3  14       21.03       61.82     55.18 o 
   6  -3  14     5776.81     5619.64    364.51 o 
   7  -3  14     5179.10     4793.57    461.50 o 
   8  -3  14     1740.50     1745.61    293.62 o 
   9  -3  14     2733.12     2768.88    500.13 o 
  10  -3  14      139.06      224.63    100.26 o 
  -6  -2  14     3409.57     3297.97    250.89 o 
  -5  -2  14      266.56      285.43     63.32 o 
  -4  -2  14      181.06      174.23     30.94 o 
  -3  -2  14       15.53        4.08     44.01 o 
  -2  -2  14     3240.68     3425.37    115.58 o 
  -1  -2  14     7819.70     8233.43    281.69 o 
   0  -2  14       39.60       60.88     42.03 o 
   1  -2  14     9178.40     9717.16    376.96 o 
   2  -2  14       68.39       79.13     40.96 o 
   3  -2  14     7030.38     7456.18    326.94 o 
   4  -2  14     1728.79     1746.21    135.77 o 
   5  -2  14     9188.11     9174.54    385.44 o 
   6  -2  14     1147.29     1132.73    373.09 o 
   7  -2  14     3823.75     3636.43    300.77 o 
   8  -2  14      390.27      399.37    210.63 o 
   9  -2  14     2924.88     2320.79    273.02 o 
  10  -2  14     1074.99     1166.91    222.35 o 
  -6  -1  14     1292.71     1027.56    230.30 o 
  -5  -1  14      229.04       79.34     42.42 o 
  -4  -1  14     4662.97     4247.81    212.84 o 
  -3  -1  14     1032.96      988.25     77.25 o 
  -2  -1  14       28.31      120.98     34.91 o 
  -1  -1  14     6933.99     7072.99    240.93 o 
   0  -1  14     2398.16     2507.87    124.27 o 
   1  -1  14      543.98      612.24     80.08 o 
   2  -1  14      319.96      340.81     59.04 o 
   3  -1  14     9639.88    10371.14    271.13 o 
   4  -1  14     2717.50     2739.71    178.40 o 
   5  -1  14     1444.56     1298.81    193.83 o 
   6  -1  14     1127.07      986.55    158.14 o 
   7  -1  14     5608.20     5763.24    414.82 o 
   8  -1  14     5941.73     5217.70    644.43 o 
   9  -1  14      139.78      310.08    138.47 o 
  10  -1  14     1163.11      966.21    192.96 o 
  11  -1  14       18.05       40.37    205.61 o 
  -7   0  14     1822.10     1314.95    236.72 o 
  -6   0  14      189.65      145.70    125.43 o 
  -5   0  14      456.03      448.36    105.62 o 
  -4   0  14     5623.53     5808.06    461.12 o 
  -3   0  14    14771.85    15856.18    621.50 o 
  -2   0  14     4218.29     4292.13    450.71 o 
  -1   0  14      150.09       53.65     82.77 o 
   0   0  14      272.62      226.48     55.89 o 
   1   0  14     3294.23     3499.07    143.16 o 
   2   0  14     1932.07     2068.57    116.46 o 
   3   0  14     4653.83     4843.94    226.58 o 
   4   0  14      388.44      406.90    147.26 o 
   5   0  14     2577.68     2795.21    308.02 o 
   6   0  14     1925.33     1864.86    151.53 o 
   7   0  14       58.24      147.56     71.91 o 
   8   0  14     3781.20     4073.96    386.24 o 
   9   0  14     4455.48     4544.08   1110.60 o 
  10   0  14       66.14      220.42    121.03 o 
  11   0  14      254.49      152.42    163.37 o 
  -7   1  14      489.29      301.44    115.20 o 
  -6   1  14      292.66      133.94     80.42 o 
  -5   1  14     7169.24     7078.84    513.08 o 
  -4   1  14     3597.25     3632.62    233.38 o 
  -3   1  14     1180.21      981.58    146.77 o 
  -2   1  14     2774.79     2616.85    167.30 o 
  -1   1  14     3187.95     3220.75    201.89 o 
   0   1  14     1811.05     1924.86    110.66 o 
   1   1  14     4543.03     4492.97    226.71 o 
   2   1  14     2951.40     2892.25    135.49 o 
   3   1  14      266.36      251.08     60.05 o 
   4   1  14       95.59      134.15     49.25 o 
   5   1  14     5537.76     5850.49    280.15 o 
   6   1  14    17573.28    18923.34    913.28 o 
   7   1  14     4838.47     4936.02    346.58 o 
   8   1  14      597.53      553.06    289.50 o 
   9   1  14      266.33      377.71    109.89 o 
  10   1  14      829.35     1161.14    253.13 o 
  11   1  14      497.73      427.89    153.15 o 
  -7   2  14      443.31      252.17    104.46 o 
  -6   2  14     2209.66     2207.24    324.93 o 
  -5   2  14      506.66      303.95    152.28 o 
  -4   2  14     6832.04     6175.65    691.06 o 
  -3   2  14      550.74      424.60     88.71 o 
  -2   2  14      575.82      688.33    265.72 o 
  -1   2  14     1905.27     1845.18    324.58 o 
   0   2  14     7282.08     7513.62    399.00 o 
   1   2  14     2287.88     2299.06    100.75 o 
   2   2  14     2529.62     2539.00    128.05 o 
   3   2  14      254.82      318.82     90.39 o 
   4   2  14     8654.86     9648.10    334.32 o 
   5   2  14     6308.81     6729.83    383.54 o 
   6   2  14     1173.24     1319.64    126.77 o 
   7   2  14     3938.70     3660.90    368.64 o 
   8   2  14      522.03      537.72    147.46 o 
   9   2  14       47.40      220.29     62.37 o 
  10   2  14     5198.60     5310.46    833.29 o 
  11   2  14     3209.57     3179.99    315.05 o 
  12   2  14      676.57      660.30    214.77 o 
  -6   3  14     1680.62     1354.49    266.82 o 
  -4   3  14     2600.05     2984.34    420.16 o 
  -3   3  14      885.44      890.91    130.47 o 
  -2   3  14      596.10      638.76    129.42 o 
  -1   3  14       85.56       60.60     98.59 o 
   0   3  14     1209.46     1206.78    286.14 o 
   1   3  14       44.53      133.05     68.32 o 
   2   3  14     1302.96     1296.98     87.17 o 
   3   3  14     4937.27     5040.84    216.98 o 
   4   3  14      786.58      868.87    111.64 o 
   5   3  14    15474.99    16452.59    503.05 o 
   6   3  14     3325.15     3571.98    207.78 o 
   7   3  14     1818.75     2116.59    180.43 o 
   8   3  14       83.52       65.87     84.04 o 
   9   3  14     6938.10     7427.98    645.49 o 
  10   3  14      124.43      208.11    128.66 o 
  11   3  14     6397.97     6822.83    619.19 o 
  12   3  14       17.87      -14.17    145.17 o 
  -6   4  14     1436.31     1153.09    258.70 o 
  -5   4  14      406.54      177.51    107.47 o 
  -4   4  14     5480.72     5876.25   5207.73 o 
  -3   4  14     7289.88     8159.56    566.66 o 
  -2   4  14        1.49       83.19     43.45 o 
  -1   4  14      290.28      313.28     99.95 o 
   0   4  14     5595.15     5870.53    474.44 o 
   1   4  14     1491.46     1435.87    401.79 o 
   2   4  14     1226.75     1298.61     91.21 o 
   3   4  14     2296.80     2230.49    122.69 o 
   4   4  14     1379.48     1490.47    135.41 o 
   5   4  14     1210.63     1256.30    108.13 o 
   6   4  14     4654.93     4740.16    196.35 o 
   7   4  14     3881.84     3857.58    252.59 o 
   8   4  14     2876.52     3333.95    282.08 o 
   9   4  14      784.33      840.07    179.26 o 
  10   4  14      358.09      214.34     59.43 o 
  11   4  14     4067.12     4453.02    502.94 o 
  12   4  14     5124.14     5877.92    450.47 o 
  -6   5  14      868.78      522.41    177.72 o 
  -5   5  14     8253.67     8622.46    642.12 o 
  -4   5  14        6.76      122.83    105.67 o 
  -3   5  14     7617.01     8138.28    599.17 o 
  -2   5  14       43.49      192.17     85.90 o 
  -1   5  14     2405.23     2573.51    342.69 o 
   0   5  14      709.31      687.38    263.81 o 
   1   5  14    15132.32    16155.75    867.00 o 
   2   5  14     4782.17     4845.20    241.26 o 
   3   5  14      572.09      601.56     66.50 o 
   4   5  14      376.59      219.72     59.61 o 
   5   5  14     6176.01     6111.06    265.51 o 
   6   5  14     4109.36     4366.24    260.11 o 
   7   5  14      268.19      165.22    102.90 o 
   8   5  14      403.24      275.89     86.32 o 
   9   5  14      264.13      257.78     64.83 o 
  10   5  14     3643.54     3716.15    372.72 o 
  11   5  14       26.88       -7.95    107.76 o 
  12   5  14     2369.74     2324.90    295.38 o 
  -5   6  14     3434.19     3193.56    441.93 o 
  -4   6  14     4007.08     3670.41    392.66 o 
  -3   6  14      151.59      518.60    224.08 o 
  -2   6  14      691.32      812.61    211.93 o 
  -1   6  14    10135.66    10971.29    715.38 o 
   0   6  14     9558.36     9422.23    550.41 o 
   1   6  14     2146.26     1910.01    449.66 o 
   2   6  14    13212.05    13844.60    464.28 o 
   3   6  14       56.47       75.15     58.52 o 
   4   6  14     6236.83     6432.60    284.26 o 
   5   6  14      672.05      601.70    107.25 o 
   6   6  14     6790.22     6724.59    315.28 o 
   7   6  14      207.13      270.64    110.93 o 
   8   6  14      478.27      582.08    166.92 o 
   9   6  14       64.19      137.21     76.60 o 
  10   6  14     5972.94     6364.99    452.72 o 
  11   6  14     7866.94     8955.21    517.43 o 
  -4   7  14      290.66      239.23    126.34 o 
  -3   7  14        2.12      180.63    180.83 o 
  -2   7  14     1213.33     1035.08    300.54 o 
  -1   7  14      663.31      775.28    204.11 o 
   0   7  14     9246.66     9613.39    659.08 o 
   1   7  14     2813.36     2225.71    364.26 o 
   2   7  14     9409.51     9896.08    335.27 o 
   3   7  14     5908.77     5896.72    410.10 o 
   4   7  14     6597.90     6402.89    291.86 o 
   5   7  14     4075.41     4029.64    216.38 o 
   6   7  14      464.32      318.01     68.11 o 
   7   7  14      301.76      267.39     80.94 o 
   8   7  14     5848.47     6905.40    477.55 o 
   9   7  14     6783.61     6895.93    472.96 o 
  10   7  14       13.17      373.82    104.69 o 
  11   7  14     5344.88     5399.19    558.28 o 
  -3   8  14      400.53      234.51     87.40 o 
  -2   8  14      332.53      290.10     89.11 o 
  -1   8  14      371.76      361.85    129.25 o 
   0   8  14       32.65     -166.38    166.38 o 
   1   8  14     3993.11     4040.69    450.26 o 
   2   8  14      827.09      703.39    123.91 o 
   3   8  14    13969.69    14285.14    455.04 o 
   4   8  14     1049.66     1100.52    102.51 o 
   5   8  14     1244.35     1264.28    163.41 o 
   6   8  14      448.20      416.09     91.88 o 
   7   8  14     7882.08     8042.58    429.12 o 
   8   8  14      944.50      962.86    201.51 o 
   9   8  14     3820.89     4218.17    375.55 o 
  10   8  14      955.56     1177.94    222.72 o 
  11   8  14     2776.14     2508.74    350.51 o 
  -2   9  14       31.04      176.71    123.83 o 
  -1   9  14     1688.12     1693.97    352.92 o 
   0   9  14     1387.90     2012.77    321.61 o 
   1   9  14     5722.76     5349.93    509.67 o 
   2   9  14     3893.67     3989.62    257.84 o 
   3   9  14      145.28      246.43     89.80 o 
   4   9  14      416.65      418.48     70.44 o 
   5   9  14     2462.24     2205.87    235.72 o 
   6   9  14     1039.64     1212.73    160.16 o 
   7   9  14     3323.51     3054.54    277.69 o 
   8   9  14     5345.76     4942.88    431.53 o 
   9   9  14      361.49      314.21    106.83 o 
  10   9  14     1112.52     1234.82    188.99 o 
  -1  10  14     6297.06     6452.85    665.30 o 
   0  10  14     4136.55     4011.79    451.76 o 
   1  10  14     1841.18     1793.61    363.86 o 
   2  10  14     2186.36     2456.71    382.42 o 
   3  10  14       33.96        0.85     90.21 o 
   4  10  14      123.59      108.23     89.07 o 
   5  10  14     1111.32     1262.03    223.72 o 
   6  10  14     5879.62     5750.74    359.79 o 
   7  10  14      232.64      149.98     87.91 o 
   8  10  14     1205.74     1190.14    182.70 o 
   9  10  14        5.75      237.78     71.75 o 
  10  10  14     2739.87     2165.48    337.57 o 
   1  11  14      365.55      254.18    139.58 o 
   2  11  14      497.42      510.57    181.63 o 
   3  11  14       49.63      132.76    129.05 o 
   4  11  14     4046.00     3678.85    346.25 o 
   5  11  14      653.81      526.89    135.82 o 
   6  11  14      292.34      253.89    114.25 o 
   7  11  14       68.27       48.87     59.91 o 
   8  11  14     2722.42     2378.13    253.93 o 
   3  12  14     1263.98     1165.14    363.26 o 
   4  12  14      175.24      146.11    160.96 o 
   5  12  14     4152.43     3850.36    534.25 o 
   6  12  14       43.53      104.74     76.01 o 
  -1 -10  15      108.46      144.32     60.07 o 
   0 -10  15     1978.06     1931.73    228.05 o 
   1 -10  15     1749.58     1851.18    220.41 o 
  -4  -9  15      285.51       59.41     89.61 o 
  -3  -9  15      170.33      200.18     75.46 o 
  -2  -9  15     1432.43     1059.54    179.96 o 
  -1  -9  15      868.01      678.53    167.11 o 
   0  -9  15      577.98      945.42    188.72 o 
   1  -9  15      530.17      428.07    118.98 o 
   2  -9  15     1112.99     1413.01    205.51 o 
   3  -9  15     1129.52      882.07    309.32 o 
   4  -9  15        5.71      368.03    106.78 o 
  -5  -8  15     1069.67      959.02    234.91 o 
  -4  -8  15      239.98      211.23     96.84 o 
  -3  -8  15     1970.99     2033.20    221.87 o 
  -2  -8  15       72.42       79.98     68.23 o 
  -1  -8  15      935.00      952.89    172.36 o 
   0  -8  15      154.03      280.77    174.65 o 
   1  -8  15     2813.07     2741.17    302.45 o 
   2  -8  15       30.11       63.16     87.26 o 
   3  -8  15     2650.77     2670.45    285.22 o 
   4  -8  15      319.98      367.57    101.37 o 
   5  -8  15      417.01      284.44    156.34 o 
  -5  -7  15     1034.86      783.51    230.00 o 
  -4  -7  15      263.96      312.91     60.83 o 
  -3  -7  15      749.41      752.83    143.42 o 
  -2  -7  15      241.75      145.75     98.52 o 
  -1  -7  15     3388.27     4078.99    391.20 o 
   0  -7  15     1853.56     1956.17    229.52 o 
   1  -7  15      881.58      632.24    188.70 o 
   2  -7  15     1274.02      960.79    386.29 o 
   3  -7  15      273.38      309.62    118.87 o 
   4  -7  15     1158.51      930.74    183.61 o 
   5  -7  15      483.51      347.84    118.74 o 
   6  -7  15     2624.65     2895.90    312.79 o 
  -5  -6  15       49.28      115.20    123.83 o 
  -4  -6  15       29.33       53.23     64.80 o 
  -3  -6  15     3204.02     3014.88    221.91 o 
  -2  -6  15     1730.73     1733.06    118.22 o 
  -1  -6  15     1381.94     1061.08    126.18 o 
   0  -6  15     3474.08     3726.16    262.65 o 
   1  -6  15      193.33      130.92     86.78 o 
   2  -6  15       55.92      214.63     65.88 o 
   3  -6  15        8.19      110.06     60.96 o 
   4  -6  15     1547.58     1657.49    195.59 o 
   5  -6  15      682.65      408.41    164.07 o 
   6  -6  15      737.84      641.05    173.84 o 
   7  -6  15      339.05      310.00    195.98 o 
  -5  -5  15      702.61      624.96    176.41 o 
  -4  -5  15      261.95      270.94     85.75 o 
  -3  -5  15     5533.75     5499.17    332.19 o 
  -2  -5  15    16879.30    16276.15    729.03 o 
  -1  -5  15      254.77      208.55     57.28 o 
   0  -5  15       96.72      173.39     48.06 o 
   1  -5  15      984.23      892.29    113.10 o 
   2  -5  15     2900.95     2925.33    176.17 o 
   3  -5  15      806.47      953.03    134.85 o 
   4  -5  15       15.66      147.84     71.35 o 
   5  -5  15      198.43      156.94     72.53 o 
   6  -5  15      422.28      435.96    247.56 o 
   7  -5  15      934.22     1225.20    196.30 o 
   8  -5  15     1184.29     1119.20    206.89 o 
  -5  -4  15       88.95       80.69     68.82 o 
  -4  -4  15     6584.36     6589.51    302.57 o 
  -3  -4  15     2067.04     2073.31    173.02 o 
  -2  -4  15     3772.36     3541.22    156.83 o 
  -1  -4  15     5293.20     5381.36    246.99 o 
   0  -4  15     1777.46     1875.16    130.30 o 
   1  -4  15      491.41      446.64     78.97 o 
   2  -4  15     5462.65     5126.47    254.29 o 
   3  -4  15     7272.68     6750.88    311.92 o 
   4  -4  15      633.34      544.70    121.02 o
[truncated: 50,502 more chars]
